# Supplementary material for: The ubiquitin–proteasome system is an important driver of EBV-associated nasopharyngeal carcinoma progression: a meta-analysis of transcriptomic data
Source: Sci Rep. 2026 Feb 24;16:8892. doi: 10.1038/s41598-025-34808-4 (PMC12987939; doi:10.1038/s41598-025-34808-4)
Supplement: Supplementary file 1 — Supplementary Material 1 [file 41598_2025_34808_MOESM1_ESM.csv]

X	meta_logFC	meta_pvalue	SE	adjusted_pvalue
A1BG	-0.276964132621658	0.00921152724292742	0.155161169745866	0.036364538896312
A1BG-AS1	-0.092191431729257	0.256781921100649	0.139568351477141	0.430519562565951
A1CF	-0.142213702581327	0.0681607726410832	0.280455150300344	0.170003798736222
A2M	0.195471836916321	0.0877451048603233	0.205970424176085	0.204353350897947
A2M-AS1	-0.108757536239095	0.262371864122861	0.182224044684577	0.436514348589009
A2ML1	-0.265176166985799	0.168602605832448	0.423981706530726	0.323177840393741
A2MP1	-0.0444039980815973	0.58009721291396	0.226375025028608	0.729600068805721
A3GALT2	NA	NA	NA	NA
A4GALT	-0.48684142388695	9.8530486690721e-07	0.282057428524152	1.41743620141723e-05
A4GNT	-0.0489507380744599	0.540217156314749	0.346966996321881	0.697933989274395
AA06	-0.0838317325836199	0.314096461138975	0.118703143177215	0.491390975923532
AAAS	-0.00906103039680203	0.910513946903942	0.114134173281427	0.952155903570782
AACS	0.132901892433693	0.488033119428073	0.251624636209373	0.654174021550492
AACSP1	1.09853349497259	0.000155872575274993	0.490492677319625	0.0012084253470077
AADAC	-0.54455753926229	0.0494838095362254	0.478027107689555	0.134326705839872
AADACL2	-0.235120599929615	0.0907766743447769	0.358301313203258	0.209345750779461
AADACL2-AS1	NA	NA	NA	NA
AADACL3	NA	NA	NA	NA
AADACL4	NA	NA	NA	NA
AADACP1	-0.801672507564877	9.00716702877555e-07	0.394572655175397	1.31356066792844e-05
AADAT	-0.342067781093574	9.05399819740593e-05	0.359924397776775	0.000760858565349531
AAGAB	0.137547966918181	0.128356353744234	0.113656449759205	0.267512505933428
AAK1	-0.0659588092328054	0.404359409585005	0.13408460946189	0.579253746421697
AAMDC	-0.122312818597673	0.184695160924551	0.14376629034393	0.344471004628464
AAMP	-0.0800156127938421	0.438159076701411	0.142200843095257	0.609924189428625
AANAT	-0.126786581868211	0.0939514663633752	0.154408605457882	0.214383929967143
AAR2	0.114602306465181	0.114369068270644	0.0932259094199471	0.246776211067194
AARD	NA	NA	NA	NA
AARS1	0.241258525059619	0.020258539336332	0.141745314581712	0.0682002135772852
AARS2	0.176615341455541	0.0523055009971014	0.135529667793952	0.13993628753399
AARSD1	-0.0334979574385851	0.705877294620073	0.132209527529898	0.822805586504885
AASDH	0.132164769113387	0.226462015816605	0.15116783515082	0.395070413119481
AASDHPPT	0.0537853531027974	0.701638255196958	0.188196542043596	0.819229153763072
AASS	0.0281746352042816	0.841393114291775	0.23248969625219	0.910400574544046
AATBC	0.910624210004635	3.22676654662486e-07	0.309472431449201	5.17917998130355e-06
AATF	0.561551880056386	1.6762447038572e-06	0.146696070153479	2.28881829930154e-05
AATK	-0.105046211084665	0.224896424113444	0.208303852096665	0.39308708593601
ABALON	NA	NA	NA	NA
ABAT	-0.948394188583484	1.21901872178012e-07	0.256166553109156	2.1324285455443e-06
ABCA1	0.313300567248857	0.00277326724485278	0.168787210228666	0.0136787442279245
ABCA10	NA	NA	NA	NA
ABCA11P	0.412195729548927	0.00179763926677934	0.172277286020086	0.00959841660840232
ABCA12	0.214112466707545	0.446384869153243	0.483903745210368	0.617218854330944
ABCA13	-1.84280368107848	2.81599195546661e-06	0.566577354934181	3.65012420910483e-05
ABCA17P	0.695451380990661	0.00101018895942116	0.411344892994937	0.00589364848225394
ABCA2	-0.0710932238663895	0.380064367906349	0.133522337250992	0.555335754207742
ABCA3	1.59163523569233	3.15841512413481e-10	0.45019324310912	8.95968055067065e-09
ABCA4	-0.120015012985	0.131215973103602	0.334971139376541	0.272060947164876
ABCA5	-0.334275345029311	0.0736926763191118	0.247558707098064	0.179899321078605
ABCA6	-0.250224176148115	0.0324197412191951	0.233838997655287	0.0977151262684802
ABCA7	-0.64384387518039	1.13269604536841e-05	0.201256752971423	0.000122939526274539
ABCA8	-0.356985469073055	0.000102273307616494	0.327286238618314	0.000843599288210506
ABCA9	-0.135827730490291	0.0890854528707113	0.238594252204716	0.206387621406663
ABCA9-AS1	NA	NA	NA	NA
ABCB1	-0.632161358697911	3.2163813544584e-06	0.257831586370287	4.08917890714516e-05
ABCB10	0.713886437888922	0.000232986451372288	0.226518156895312	0.00171896366886946
ABCB11	-0.209780425410437	0.006255210368003	0.324583688562413	0.0265087495104166
ABCB4	-0.477216941483076	0.00427981815604208	0.272879901153935	0.0195381801749262
ABCB5	0.0254199525465389	0.750597049190028	0.260340436410195	0.851934677013277
ABCB6	-0.0280338795229956	0.717380818815403	0.168245771831065	0.831011068494916
ABCB7	0.19327492093022	0.0790487062808264	0.124056197235981	0.189315406159465
ABCB8	-0.0602518828163874	0.434563240190721	0.117283637644125	0.606484964062543
ABCB9	-0.0283402689385517	0.739287648942936	0.205035298884319	0.845156221266105
ABCC1	0.510040334242215	9.0948720568172e-05	0.194353207055751	0.00076278296511306
ABCC10	-0.0266290970108243	0.815945391104464	0.151825277290126	0.893833002263584
ABCC11	-0.0728722153420519	0.367947786728869	0.139478272875008	0.543813977233148
ABCC12	-0.0930940186639937	0.242130942990649	0.139218632548101	0.41342462537005
ABCC13	-0.141729150872112	0.124182391515984	0.265390564988013	0.261411325950166
ABCC2	-0.299869444048874	0.000233685139076528	0.163893130334842	0.00172292041906353
ABCC3	-0.184765259906796	0.0842829101942257	0.224630536646415	0.198556575042886
ABCC4	0.153903103834829	0.0529519299077678	0.153135673398111	0.14122511321178
ABCC5	0.201155327699039	0.229419328422453	0.26037576638556	0.39866683685573
ABCC5-AS1	NA	NA	NA	NA
ABCC6	-0.715658455991115	9.45844768187986e-13	0.214666086093762	3.84480462378944e-11
ABCC6P1	-0.0527709739201264	0.518623546261643	0.34132024532944	0.680182522289746
ABCC6P2	NA	NA	NA	NA
ABCC8	-0.171800449403738	0.0198127593058054	0.258574601974502	0.0669437802085805
ABCC9	0.126885074741243	0.108414727827193	0.227524675244029	0.237821990051196
ABCD1	0.00462048678613194	0.955767932369614	0.136166707887812	0.978785702555543
ABCD2	0.000994928704820314	0.990203502627215	0.22296987120442	0.995457815996914
ABCD3	-0.479491323948638	0.000103877049051594	0.171093149590844	0.000853336083556245
ABCD4	-0.161748985575063	0.0376012722770157	0.102177872725437	0.109176436295292
ABCE1	0.728103656469587	5.70310324834069e-08	0.173208424949575	1.0756813140137e-06
ABCF1	0.173818822253843	0.0781637055696645	0.131835215198726	0.187683112875717
ABCF1-DT	NA	NA	NA	NA
ABCF2	0.00597409176647545	0.938209440343942	0.11479314261681	0.967763653427549
ABCF2-H2BK1	0.121211240997295	0.266559103460473	0.143633095873013	0.44153923624729
ABCF3	-0.0930297166894671	0.223470747679593	0.108751259476061	0.391462736684879
ABCG1	0.134879322995342	0.297010217165553	0.199517408853379	0.474634800283067
ABCG2	-0.235510121965663	0.133359920387205	0.259355034393446	0.275259725210346
ABCG4	-0.322723377499376	6.78814246464365e-05	0.270571084634002	0.000594705181491633
ABCG5	-0.0576152165060584	0.515357117683717	0.188427440070746	0.677783728779645
ABCG8	-0.0517281909766904	0.523505375802402	0.181250758410987	0.684596361959273
ABHD1	-0.149198857216085	0.139306566877541	0.128232688603363	0.28332656403475
ABHD10	0.0399863394390928	0.747942233548615	0.167664016453063	0.850513732779639
ABHD11	-0.234862064097674	0.0108950878505194	0.18673628419577	0.0416395657601174
ABHD11-AS1	NA	NA	NA	NA
ABHD12	0.269569848978727	0.0944577145510429	0.189358890591594	0.215168893726096
ABHD12B	-0.54921508170138	1.05872475787886e-11	0.331065875905819	3.68280010449699e-10
ABHD13	0.111207208989098	0.406095580877664	0.162800270117801	0.580823194291238
ABHD14A	-0.530967556102259	1.84068734926061e-05	0.165690168678045	0.000188774987259357
ABHD14A-ACY1	NA	NA	NA	NA
ABHD14B	-0.763716304448129	1.47009854577062e-09	0.166548477986001	3.73581090331817e-08
ABHD15	-0.497814800902085	1.35584992593424e-05	0.135670143050963	0.000144354137372799
ABHD16A	0.00240238736823781	0.976094376272605	0.105201114081344	0.989052412498372
ABHD16B	-0.0630696524415798	0.418086381532768	0.14715225208996	0.592017012328582
ABHD17A	-0.263170129327239	0.0276644229882812	0.156138839100862	0.0868745584413702
ABHD17B	-0.278033088919249	0.00115827343207397	0.137133006871309	0.00660505346820146
ABHD17C	-0.120394132673489	0.483597764457946	0.257280202784789	0.650745169908831
ABHD18	0.211628019941626	0.01741037850108	0.11384961583676	0.0605835553832678
ABHD2	-0.533663912905407	0.000270460825486198	0.229097591585416	0.00194645197622581
ABHD3	0.413723274874978	0.00197628534623161	0.160325484572035	0.0103901879984362
ABHD4	-0.0713206303885312	0.344678805402397	0.149249091048522	0.521925324472523
ABHD5	-0.352645797948596	0.00185575758230322	0.152176876246864	0.00984186956733115
ABHD6	-0.92525614957459	4.20627019992228e-17	0.169175495538842	3.03581113510717e-15
ABHD8	-0.254615340866353	0.0087333954508934	0.128786613987463	0.0348465434510167
ABI1	-0.190128444213799	0.0921303546568172	0.133395018319445	0.211662407477588
ABI2	0.0632091339188792	0.409456298144071	0.110423930118647	0.584044984560302
ABI3	-0.112842861910627	0.22285617542753	0.180297200331026	0.390974650122269
ABI3BP	-0.37979590889368	0.0246127333154351	0.285281070114398	0.0792740722860074
ABITRAM	-0.284005867724738	0.0118861260232678	0.161618712747653	0.0445997715451318
ABL1	0.0627291736823748	0.576611029762252	0.145879281998612	0.726982141445349
ABL2	0.155607060977675	0.0442181232129282	0.127140251753319	0.123261213407136
ABLIM1	-0.908180635979142	1.15994906249423e-11	0.210681194312984	4.00862526988029e-10
ABLIM2	0.000623172480259416	0.993656322382318	0.209312251458337	0.996716591046446
ABLIM3	-0.629242167352087	3.63783692027578e-09	0.188653713936767	8.65372888019415e-08
ABO	-0.316422897038	0.00529836773274329	0.375040034032095	0.0231758534160132
ABR	-0.225346797794515	0.00377020966967374	0.110318607216367	0.0175824349408367
ABR-AS1	NA	NA	NA	NA
ABRA	0.00233014955485312	0.97624980057982	0.190959957753669	0.989053829433052
ABRACL	1.05765295274621	8.29097748077276e-11	0.209177464961451	2.49895243131417e-09
ABRAXAS1	-0.199005277367806	0.158361976915744	0.167518432325797	0.309617874152325
ABRAXAS2	0.0624316375418856	0.389407108532438	0.104959325653182	0.564362368414029
ABT1	-0.0242868091346544	0.825089052186126	0.129679504465553	0.899345795363303
ABTB1	0.00244085303756191	0.975579308076992	0.130423007937077	0.988861055607419
ABTB2	0.250824893302915	0.00236506077453297	0.181948231297765	0.0120230533241052
ABTB3	-0.246004814506461	0.0547696340809628	0.241179959376493	0.144889273851633
ACAA1	-0.439865413685486	1.17015709388722e-05	0.145113326846421	0.000126616845360494
ACAA2	-0.00255011097615084	0.975130212321018	0.178607477899832	0.98873646367084
ACACA	0.26261662340718	0.00887983142972725	0.187696754248463	0.0353377987823298
ACACB	-0.539103645782017	0.000163646446496252	0.224100588309666	0.00126177832420203
ACAD10	-0.173422260549675	0.0240689476599313	0.106284940697948	0.0779961821008067
ACAD11	0.0691585642000426	0.64269583949148	0.178500056502025	0.777013447562516
ACAD8	-0.224179292992477	0.1140569004568	0.165053154699814	0.246252886731058
ACAD9	0.142457240836449	0.162038339229888	0.137195599978246	0.314487470970365
ACADL	-0.104716963992065	0.193214245727614	0.333739408154255	0.355115901264118
ACADM	-0.014992582892353	0.917289076175568	0.173937145821085	0.95571669571108
ACADS	-0.159210793214211	0.0420876386503307	0.160684789528659	0.118757660175714
ACADSB	0.135708035383509	0.467692451115851	0.234147390999228	0.636567727517807
ACADVL	-0.256569797253609	0.0584395993219342	0.166628198196744	0.151927206323465
ACAN	-0.0824105911446868	0.293491928641747	0.338595847899599	0.471359766413051
ACAP1	-0.279838278906369	0.0159468883858973	0.176894319132083	0.0564903213122462
ACAP2	0.107434248245869	0.352780877233206	0.169477265887839	0.528825347673172
ACAP3	-0.142827288801038	0.0771622571498377	0.178965179108348	0.185951838099081
ACAT1	-0.122237536021717	0.122049098444866	0.122388041711782	0.258271487701063
ACAT2	0.284146704562419	0.0466930456035091	0.185315093578436	0.128505802160941
ACBD3	0.0163411046975599	0.87745534796933	0.144839250989106	0.932661675527787
ACBD3-AS1	NA	NA	NA	NA
ACBD4	-0.15137386798973	0.0544710941564431	0.128066611328247	0.144369491244762
ACBD5	-0.26583893895801	0.0286109244821679	0.157591653834444	0.0889941773946589
ACBD6	0.508969126196617	2.47140300829648e-06	0.132068648246226	3.24710219399647e-05
ACBD7	NA	NA	NA	NA
ACBD7-DCLRE1CP1	NA	NA	NA	NA
ACCS	-0.46772115047206	0.00340890885565388	0.233914375364082	0.0161856426511792
ACCSL	NA	NA	NA	NA
ACD	-0.0995934079085151	0.358955363078621	0.153845815809706	0.533941384449019
ACE	-0.0929172542338472	0.241099917060471	0.17734186651991	0.41237297598792
ACE2	-0.139032793901028	0.354007015773572	0.382872636596557	0.529629173197427
ACE2-DT	NA	NA	NA	NA
ACER1	-0.296782964202193	0.000311681686772027	0.232717389729893	0.00219866147327648
ACER2	-0.543181446680747	0.00141818330892813	0.213444498529633	0.00788172646206024
ACER3	0.447722106790166	0.000209012234514462	0.176286278794312	0.00156433265746773
ACHE	-0.160637931625554	0.0444476825691707	0.257419816993652	0.12375480598809
ACIN1	-0.00693631767390288	0.948907669237763	0.132283979902028	0.974865490149903
ACKR1	-0.330192389415037	0.00195155468358246	0.233235039723046	0.0102754438786442
ACKR2	-0.0705015374721396	0.370528925243935	0.267487327315757	0.546483162907559
ACKR3	0.308022496879248	0.275170093721081	0.484666424599787	0.450805606753213
ACKR4	-0.279458522921054	0.11113028423382	0.215997527660841	0.24182888946338
ACLY	0.0247737501394322	0.829397993911252	0.138867943359166	0.90214250732022
ACMSD	-0.0141854761407192	0.862810629730676	0.133039348223348	0.923199977421977
ACO1	-0.237645934494732	0.016458483223263	0.178789998554757	0.0579542906595449
ACO2	-0.00744007171089816	0.924139994034598	0.125362457417694	0.960158964570344
ACOD1	0.0174133178356466	0.853494699020745	0.326982506333538	0.917468419083528
ACOT1	NA	NA	NA	NA
ACOT11	-0.247938946155574	0.00144792436930758	0.256300990779459	0.00799466749735562
ACOT12	0.0197652088679737	0.810716594279739	0.132163278456342	0.890824018216297
ACOT13	0.134068635961943	0.210550432948517	0.143166085424206	0.376104241374835
ACOT2	-0.182207452814643	0.242049924863906	0.223055666559218	0.413331511000099
ACOT4	-0.284414466091952	0.0230352337048875	0.243010615394418	0.0753688459606397
ACOT6	-0.0686562135336344	0.384293122498862	0.282168992111837	0.559356478090844
ACOT7	0.295960896572808	0.00369125448975806	0.158719553627947	0.017274973316757
ACOT8	-0.408646740841451	5.58475368858805e-08	0.103237097040313	1.05995428012656e-06
ACOT9	0.0633562241770261	0.567689257241817	0.138498797645254	0.720217499879398
ACOX1	0.0495992728318153	0.701114876949524	0.158094820679116	0.818945093801164
ACOX2	-0.204302845247546	0.0321019410070038	0.211687276230662	0.0969644555605518
ACOX3	-0.302037935286166	0.00999952320536072	0.169158913960899	0.0388252301728361
ACOXL	-0.0285726135960848	0.715889195663799	0.219742945998912	0.830034033265403
ACOXL-AS1	NA	NA	NA	NA
ACP1	0.202185144377243	0.0929912813926525	0.154421218361149	0.212936873100346
ACP2	-0.103985794562911	0.313739898963836	0.146435683262308	0.49109227767141
ACP3	-0.204861266054792	0.0230468157000396	0.199133640691788	0.0753745965380918
ACP4	-0.0572025505512098	0.468354482138495	0.207236429027322	0.637011329818392
ACP5	0.256931410167091	0.129905772834899	0.279325516271625	0.269845383630321
ACP6	-0.0956171925898268	0.295757198330395	0.158013179009605	0.473599878603324
ACP7	NA	NA	NA	NA
ACR	-0.0713683304151462	0.378346565639609	0.236635682796711	0.553705399916979
ACRBP	-0.127135623444836	0.115480515128646	0.157664961819383	0.248490639267292
ACRV1	0.03004664154952	0.684689297480181	0.214235175583965	0.807403701413358
ACSBG1	-0.683798434228736	6.63635238988104e-13	0.145714750677577	2.7611129678605e-11
ACSBG2	0.114196053312412	0.249006192622356	0.161264237640751	0.421344689095196
ACSF2	-0.174021944558925	0.10402550490986	0.182673273409205	0.230885396719713
ACSF3	-0.30068108057924	0.00318344027763278	0.152722934609381	0.0153138560986375
ACSL1	-0.0253687761189034	0.867088325165036	0.227615989896493	0.926072385629625
ACSL3	0.140271729919527	0.301958971365511	0.173897250005902	0.479729515828451
ACSL3-AS1	NA	NA	NA	NA
ACSL4	0.0251438586482628	0.824718272505636	0.148892402833893	0.899055067449551
ACSL5	-0.331319017143735	0.0195575861135936	0.195961751127309	0.0662609643532402
ACSL6	-0.28674135266431	0.0101405499416814	0.26591192133277	0.039293705115511
ACSL6-AS1	NA	NA	NA	NA
ACSM1	-0.154929774522588	0.0504324777063149	0.211632470777098	0.136182386126495
ACSM2A	-0.100867236759603	0.203623859245774	0.141514246340869	0.367562285779335
ACSM2B	-0.101495966796987	0.220332519205844	0.196652127527048	0.387889797148329
ACSM3	-0.00794784195495237	0.960491775180197	0.198958175638548	0.981235003932092
ACSM4	NA	NA	NA	NA
ACSM5	-0.0149609967470193	0.851629772171789	0.276449110016709	0.916750591314247
ACSM6	NA	NA	NA	NA
ACSS1	-0.14277762710843	0.0773171605175833	0.139680858429859	0.186240530028675
ACSS2	-0.158214611184769	0.0471629186568712	0.1404825367168	0.129546921809728
ACSS3	-0.193382122247528	0.247877249790557	0.404023977093056	0.420104421989284
ACTA1	-0.00163725787855781	0.983737470949008	0.212488734964203	0.992342543193107
ACTA2	-0.0647389551538472	0.436550478634589	0.204212968031934	0.608142811219076
ACTA2-AS1	-0.0410302151167404	0.608669284899398	0.189470413937453	0.751723040351571
ACTB	-0.0565270380573923	0.495397410843709	0.121670134526033	0.660664801753043
ACTBL2	NA	NA	NA	NA
ACTC1	-0.0190062634400122	0.81297306817352	0.242543007485401	0.892235209143164
ACTE1P	NA	NA	NA	NA
ACTG1	-0.151403957566315	0.0350860260707455	0.104336170390309	0.103675029549526
ACTG1P17	-0.0986737343400049	0.216542232345298	0.165593317693883	0.38350618109196
ACTG1P20	NA	NA	NA	NA
ACTG1P25	-0.184609482208665	0.0244230961006998	0.217193593945399	0.0788068242336906
ACTG1P4	NA	NA	NA	NA
ACTG2	-0.0591455651078029	0.501299504190139	0.349295052299482	0.665440987138602
ACTL10	-0.242102052930414	0.00266542055544785	0.129578968946585	0.0132020445298898
ACTL6A	0.433413745420611	0.00217571008580986	0.17212634351453	0.0112269569784701
ACTL6B	-0.123590067026154	0.0863862891082851	0.31527683718241	0.202009110490269
ACTL7A	-0.0876153016441924	0.255765353335162	0.20373443964282	0.429357993071107
ACTL7B	-0.247026838330768	0.00143711125868486	0.247872751859059	0.00795981827147849
ACTL8	-0.0382900269090175	0.748218022924227	0.378472963338472	0.850632762673278
ACTL9	-0.194858361276966	0.15096789034945	0.23508290140225	0.299298109438941
ACTMAP	0.418671099964371	4.47066693576487e-06	0.126237734627791	5.45817501208256e-05
ACTN1	-0.154251517804529	0.143480976576248	0.165919118506029	0.289025153212194
ACTN1-DT	NA	NA	NA	NA
ACTN2	0.00412685891557204	0.958020688261305	0.354845211305484	0.980052115717705
ACTN3	-0.122103375966121	0.117020604614926	0.234286223155295	0.25057935770761
ACTN4	0.017542498023412	0.866566608883044	0.13618402989402	0.92587650007865
ACTR10	-0.371916609990964	0.000456216429836257	0.13692538003857	0.00302136592531072
ACTR1A	-0.0514425768869059	0.531566313292731	0.118797147570852	0.691036008328927
ACTR1B	-0.257706846736148	0.000894057463219632	0.108643173280868	0.00531400709021215
ACTR2	0.154837476732243	0.267853700864851	0.161257565038816	0.442922979944768
ACTR3	0.113724780163157	0.293967641347079	0.132212286302656	0.471777341145757
ACTR3-AS1	-0.155013606755377	0.10965432862561	0.160310316027621	0.239639768987605
ACTR3B	0.237173270330954	0.0259182097833926	0.156163980913069	0.0825280377766049
ACTR3BP2	-0.0315973569002112	0.688833306823157	0.127013992554177	0.810407384330388
ACTR3BP5	-0.0708243438401511	0.391802185811393	0.128902996608766	0.566904233258231
ACTR3BP6	NA	NA	NA	NA
ACTR3C	0.153028489011167	0.162957402428167	0.265299139894943	0.315627806442362
ACTR5	-0.135008127124676	0.0745183449804088	0.114757019072465	0.181143860939316
ACTR6	0.347989153340927	0.00345699119829754	0.150413961046708	0.0163663311549923
ACTR8	-0.156198122400524	0.0398178266115291	0.116911823689431	0.114082428148803
ACTRT1	NA	NA	NA	NA
ACTRT2	-0.291664526488538	0.0093158283080363	0.141855146697671	0.036694368083947
ACTRT3	0.340415538407176	0.00994394795542581	0.271739843817971	0.0386518834339953
ACVR1	0.126533345873727	0.366084038231781	0.165230572394416	0.541886097470538
ACVR1B	-0.0656487438698425	0.40176489294561	0.167717068998055	0.576757273757723
ACVR1C	0.700055735276932	0.000608920244488037	0.423232813903151	0.00385117098890959
ACVR2A	-0.360531708543882	0.00409301397934673	0.175729096052317	0.0188189953689617
ACVR2B	0.335686547664914	0.00555755379065265	0.186437676865085	0.0240812199068529
ACVR2B-AS1	-0.0582829316285597	0.479753190796971	0.18683798250842	0.647519921017119
ACVRL1	-0.00614955451156795	0.953311665131716	0.181345780609371	0.977307963205618
ACY1	-0.0879398031201073	0.353956077623234	0.166265293985064	0.529629173197427
ACY3	-0.212261094066614	0.00847015521534382	0.242146795400874	0.0340091528783763
ACYP1	-0.228812138386229	0.154212054961089	0.200638801005937	0.30414030027037
ACYP2	-0.419027190307566	0.000104624636259562	0.141707650615806	0.000858812439764664
ADA	1.37034611930455	1.00831429973636e-08	0.3012060002175	2.21255647632946e-07
ADA2	-0.336260585020257	0.118813420440625	0.303371384924888	0.253385326388085
ADAD1	-0.0674371932494187	0.398911331194856	0.228202117095216	0.5740979067162
ADAD2	-0.0212388964715352	0.792290688750061	0.309573123746124	0.878472491956805
ADAL	-0.154425394685593	0.0654720515749603	0.137641666332025	0.165210068066248
ADAM10	-0.137360895029653	0.163808272191856	0.131596493399554	0.316763667879249
ADAM11	0.00987115261261652	0.895131789573512	0.230673155033518	0.943089437807812
ADAM12	0.582208119867526	7.38362712435423e-06	0.275988690953604	8.45054929620671e-05
ADAM15	-0.239764523610876	0.00293946432375076	0.201871601433549	0.0143483996976461
ADAM17	0.182103017894054	0.0259458465343051	0.109534923045516	0.082594603145771
ADAM18	-0.0112629146528895	0.886363565852929	0.171690059280305	0.937621441937948
ADAM19	0.0303701403721731	0.740396122732469	0.203107767069688	0.845831017996138
ADAM2	-0.0273270778135034	0.732167141046904	0.216930809223613	0.839942930158757
ADAM20	-0.0501669232570737	0.522617136553641	0.147118503331571	0.683856254349513
ADAM20P1	NA	NA	NA	NA
ADAM21	0.0501110542931375	0.508948662152756	0.212216672663176	0.672565339865437
ADAM21P1	NA	NA	NA	NA
ADAM22	0.483076647033399	6.87279735003896e-09	0.18694590573005	1.56642198679352e-07
ADAM23	1.7687871668228	6.12523433999649e-11	0.476356924210369	1.88911842238932e-09
ADAM28	-0.459192857076417	0.00376444904486171	0.241996724971112	0.0175594293873204
ADAM29	0.0379959310800942	0.630883448591609	0.293386942220678	0.7683799733478
ADAM30	-0.0794357341948318	0.310607517449839	0.158248688548649	0.488278331068909
ADAM32	-0.26817103138972	0.00133593299045453	0.204271483478732	0.00748782457678017
ADAM33	-0.0240205586191381	0.765837010524236	0.264976152512456	0.862131501801498
ADAM3A	-0.0234660008543238	0.769264403065665	0.285230110698894	0.864292140667708
ADAM3B	-0.0526213159447995	0.517059371966056	0.217983519573208	0.67884065342766
ADAM5	-0.148500483206234	0.0504174209782378	0.332836508745801	0.136159762725878
ADAM6	-0.105371215682663	0.197618871260636	0.117103248623144	0.360463752194569
ADAM7	-0.00629533655156248	0.936510478060194	0.26397769573413	0.966891052921085
ADAM7-AS1	NA	NA	NA	NA
ADAM7-AS2	0.0490964823385284	0.551697729746023	0.139623761675253	0.707211630972082
ADAM8	0.137156472420695	0.214421976310817	0.203655874713343	0.381120783660515
ADAM9	0.375754522062664	0.0203613325360694	0.226339121413219	0.0685136560550043
ADAMDEC1	1.40600461243749	6.0025054143722e-08	0.335662927750598	1.12515161119756e-06
ADAMTS1	0.0924357421302373	0.626934162315247	0.274968052185114	0.765449946066058
ADAMTS10	-0.0987723680978512	0.272910717729689	0.250485294483927	0.448702497417302
ADAMTS12	0.0450917233672285	0.557230243922671	0.299514393120741	0.71182408827872
ADAMTS13	-0.120367668560276	0.123736032080158	0.191956380225832	0.260808072385903
ADAMTS14	-0.162626711376075	0.0818917651671546	0.282006416305933	0.19434754111194
ADAMTS15	-0.221122777273073	0.00965722818992388	0.217668848552663	0.0378144906739241
ADAMTS16	0.0329405895852635	0.670476343853369	0.297616053840854	0.798064169852388
ADAMTS16-DT	-0.155368211272783	0.0515864715774177	0.302602774067548	0.138471010803444
ADAMTS17	0.319882583376384	0.0148172809400572	0.333765866854475	0.0532353342815904
ADAMTS18	0.00891107091693075	0.911842201340251	0.3560188927372	0.952840523502353
ADAMTS19	-0.0403195891925282	0.617715517692925	0.321233137758976	0.758443054775903
ADAMTS19-AS1	NA	NA	NA	NA
ADAMTS2	0.196838972976928	0.0487375369203457	0.324668472205269	0.132789136609247
ADAMTS20	0.0368987323145037	0.637791755022321	0.354831181620617	0.77333161427535
ADAMTS3	-0.0422321417883544	0.675416484065134	0.278188361143053	0.801071976368385
ADAMTS4	-0.00537253492753834	0.946381469497671	0.209327709894026	0.97324835549316
ADAMTS5	0.308937283907233	0.0782304687884271	0.297216202841727	0.187736183807106
ADAMTS6	-0.0550067716808335	0.485990014768662	0.183876307933879	0.652733505795881
ADAMTS7	-0.17323556498792	0.0285625436038675	0.213643420326237	0.0889315645972801
ADAMTS7P1	NA	NA	NA	NA
ADAMTS8	-0.115657911148562	0.172676187438101	0.333771265028787	0.32834626949091
ADAMTS9	-0.0689898462848745	0.358617516398807	0.171169632116235	0.533850503750967
ADAMTS9-AS1	0.13658456403968	0.0962735271046303	0.200729288277836	0.218362522568909
ADAMTS9-AS2	-0.064280403471444	0.41704108087604	0.273861593841466	0.59123966076686
ADAMTSL1	-0.105281109365084	0.185223752309124	0.263247073167902	0.345062581233302
ADAMTSL2	-0.144754128026331	0.0588870256785792	0.245434613464068	0.1528282531646
ADAMTSL3	-0.258404708232611	0.000547433658185376	0.261346944878015	0.0035221330482218
ADAMTSL4	0.0683170863886193	0.386888712896303	0.127262728497187	0.561828979940798
ADAMTSL4-AS1	NA	NA	NA	NA
ADAMTSL4-AS2	-0.184931565719768	0.0243493104139351	0.125181773177158	0.0786256385422571
ADAMTSL5	-0.201929981652848	0.0132061363407747	0.277452797679427	0.0485651658604677
ADAP1	-0.172264126571179	0.0265677078153527	0.169035100587978	0.084115218163827
ADAP2	0.101472006629557	0.216099456348781	0.174942960611876	0.383043552273392
ADAR	0.453600143038504	6.85067358218946e-06	0.143730214632289	7.91756832876638e-05
ADARB1	0.0657047532387109	0.488904750385293	0.189056736380447	0.654857176405296
ADARB2	-0.275613275548892	0.00146418359068804	0.356322757390796	0.00807258787810775
ADARB2-AS1	0.00793728405442959	0.920494529935574	0.33426635373373	0.957729917767783
ADAT1	0.194217710537099	0.121994781938705	0.164849544558623	0.258215189821185
ADAT2	0.447223858849056	0.000608634015073969	0.189712652438951	0.00385050839769068
ADAT3	-0.109065459488346	0.167771225213484	0.147093033783547	0.32212050781154
ADCK1	-0.0894726153700218	0.303274258892367	0.137274364534971	0.481134691546702
ADCK2	-0.183279192219286	0.0224398461530905	0.115307386231418	0.0739250264745268
ADCK5	-0.0810302855589429	0.3535039705	0.123822056951503	0.529320496086338
ADCY1	0.244847627742967	0.0093803935383805	0.183987295481492	0.0368938962911762
ADCY10	0.457473455595233	0.0472499451311759	0.357597639454745	0.129709653505728
ADCY10P1	0.0785003556244433	0.461341481123158	0.167774340506357	0.630747737625792
ADCY2	-0.101115379035223	0.197078903913761	0.354838213924305	0.359757162951315
ADCY3	0.129665186250799	0.225214866263012	0.157136126367341	0.393416831088734
ADCY4	-0.12782396567168	0.1122543547347	0.139716120200978	0.243354943424509
ADCY5	-0.0818801618254963	0.306305492574732	0.352224342500912	0.484169863449287
ADCY6	-0.211409565459715	0.00845029534206019	0.226263868716674	0.0339596244059044
ADCY6-DT	-0.0765762204015271	0.338206150701088	0.267061078482715	0.515178764633355
ADCY7	-0.0619441953997851	0.649345623530989	0.187897064399524	0.781978705204544
ADCY8	0.0549612876630699	0.523099174106387	0.264570993275399	0.684184082231129
ADCY9	-0.269677682849982	0.000580023613613198	0.148352843606235	0.00370151009240855
ADCYAP1	0.00326041244751865	0.967698564846236	0.352514489354938	0.984588628505024
ADCYAP1R1	-0.175852174035494	0.0245204099208093	0.327526702659206	0.0790246929085136
ADD1	-0.212496559040715	0.0285818193304818	0.115270696440224	0.0889771344702064
ADD2	0.0100764461082505	0.898117342596407	0.23655152196272	0.944862576562174
ADD3	-0.222929860905427	0.132384313069019	0.182750023431777	0.27370775981794
ADD3-AS1	-0.202397569313386	0.0100714794090598	0.151787641451021	0.0390545909321709
ADGB	-1.9481398029099	4.45477926204824e-18	0.445151481100435	3.58052883187127e-16
ADGB-DT	-0.0654572825933596	0.419729456899591	0.117391219551766	0.593365687006828
ADGRA1	-0.170956016829173	0.0372297787125276	0.237974237176373	0.108379568459476
ADGRA1-AS1	NA	NA	NA	NA
ADGRA2	0.00469324592237122	0.953236930044419	0.174270515434885	0.977278563009737
ADGRA3	0.573010807307914	9.57753254225043e-06	0.286272818771391	0.000106345192576668
ADGRB1	-0.256160506844947	0.00093014329730585	0.176713158657759	0.00549462990688553
ADGRB2	0.00495513470539088	0.95050169470055	0.326475482061865	0.975700036759275
ADGRB3	-0.105841700802434	0.188363476124875	0.337694320988357	0.348981454631426
ADGRB3-DT	-0.0805460023823928	0.316433065753328	0.265261148946026	0.493852556380077
ADGRD1	-0.295245906526294	0.0372825876176795	0.28919588001355	0.108488648746509
ADGRD1-AS1	NA	NA	NA	NA
ADGRD2	0.149966137550329	0.128466597552203	0.303970312105578	0.267641898228786
ADGRE1	0.119657727150824	0.384360624226819	0.308433551774442	0.559379155381953
ADGRE2	0.203244840243153	0.0113672128013399	0.208007661368736	0.0430254884822747
ADGRE3	-0.346027999042243	0.000517525124056579	0.280105546036666	0.00336542004515984
ADGRE4P	NA	NA	NA	NA
ADGRE5	-0.535226170658939	0.00735918986331045	0.255535754994812	0.0302977589657711
ADGRF1	-2.3042530252491	3.18962945119653e-43	0.407747905686135	7.46877638964301e-40
ADGRF2	-0.064202935307066	0.435456279986815	0.318135821070116	0.607212118357116
ADGRF3	-0.00745800076052784	0.925509671578793	0.128502143654417	0.960557553555898
ADGRF4	-0.0535950691443456	0.765185723632511	0.415518762327308	0.8616722843878
ADGRF5	0.271203345308749	0.0090301224043967	0.146139354000247	0.0358093364643147
ADGRF5-AS1	-0.0660695011540195	0.416233911240085	0.218827533162335	0.59065521049979
ADGRG1	-0.348839347244391	0.00172915722785433	0.208565420997962	0.00927242537726588
ADGRG2	-1.04989112857745	0.0021782198842907	0.506067787118623	0.0112292632956182
ADGRG3	-0.107807356587775	0.168331878210145	0.178531800996434	0.322804710686042
ADGRG4	0.052015918346066	0.525753061443753	0.17765071161772	0.686440291912847
ADGRG5	-0.374046033717843	0.00108367740186827	0.244425026840123	0.00625021766519238
ADGRG6	-0.0854520055737362	0.371466952737795	0.279364852969274	0.547258020561222
ADGRG7	0.603879902790756	0.0174968853286103	0.456971560206681	0.060843397212026
ADGRL1	0.17616398874567	0.024743702561512	0.170791184685659	0.0795899949631633
ADGRL1-AS1	NA	NA	NA	NA
ADGRL2	-0.203309844113322	0.179999466476919	0.257576440218531	0.338210278860687
ADGRL3	0.240215507447725	0.0783210982244465	0.388768318131614	0.187848466511194
ADGRL3-AS1	NA	NA	NA	NA
ADGRL4	0.567543987030397	0.00716295957626138	0.242640850215057	0.0296278439081268
ADGRV1	-0.175634719707524	0.0287492224537136	0.355920505486371	0.0893554637828254
ADH1A	-0.367269689792421	2.95071740239159e-05	0.266989049552402	0.000285765735104277
ADH1B	-0.555600468122063	5.13940699817143e-06	0.362225885434992	6.16119079628246e-05
ADH1C	-2.43952389485948	5.49502302521266e-23	0.460246102120778	8.63695507940648e-21
ADH4	-0.0339255423372714	0.675194833966952	0.223991269131086	0.800970491527073
ADH5	0.635794768101357	1.23161341100708e-06	0.17785879533203	1.73645215735277e-05
ADH6	-0.606589405689615	9.11662115771275e-15	0.278850961238382	4.94745740014084e-13
ADH7	-1.77767782844873	3.81906639321707e-22	0.418256001036908	5.12890948086538e-20
ADHFE1	-0.477162280100881	2.21341279902159e-08	0.173688088283093	4.54660272821288e-07
ADI1	0.118979470225637	0.334228256916961	0.169027153039636	0.511808762620228
ADIG	-0.143723683640526	0.0680739370081012	0.273407870338359	0.169876616414783
ADIPOQ	-0.041991000858504	0.601637564855172	0.166880074694969	0.746056280713284
ADIPOQ-AS1	NA	NA	NA	NA
ADIPOR1	-0.0504658037145177	0.674312056238603	0.155838803816836	0.800325960472475
ADIPOR2	0.422333023386846	0.000823963548420061	0.155342442451145	0.00495569232821011
ADIRF	-1.57416434278428	2.2361566036888e-10	0.41728772001961	6.42070459724933e-09
ADIRF-AS1	NA	NA	NA	NA
ADISSP	0.0658526498849856	0.406488376139387	0.176462094094043	0.581257285079968
ADK	0.602914321752528	3.85291316040345e-05	0.195879447278004	0.000360154027976215
ADM	0.322592128497698	0.201583771186558	0.374300915720017	0.365246865409236
ADM-DT	NA	NA	NA	NA
ADM2	-0.0896232940298488	0.25730068260437	0.278726829281611	0.431048727631622
ADM5	0.0741240872115595	0.573052895894389	0.19606783810659	0.724378815232525
ADNP	0.475956762991961	8.0694197709929e-06	0.141197545369684	9.13200096643725e-05
ADNP-AS1	NA	NA	NA	NA
ADNP2	0.545725729078684	7.11428749288441e-06	0.157800423003933	8.17314923180911e-05
ADO	0.368728103276336	0.000997770154177399	0.140715010776007	0.0058404648004111
ADORA1	-0.151677228549235	0.0479166751683473	0.281236637743245	0.131125087747893
ADORA2A	-0.0015695519381804	0.989930875451792	0.213759536348614	0.995367729766442
ADORA2A-AS1	-0.0655252246381688	0.414764037381978	0.167454602741569	0.589190437634228
ADORA2B	-0.1477913598921	0.438555191785087	0.344402358773692	0.610315784913357
ADORA3	0.380095946723417	7.71983397203621e-06	0.255127679961076	8.78793761011998e-05
ADPGK	0.215482673703635	0.00989157311132264	0.124079221516754	0.0385223867661481
ADPGK-AS1	NA	NA	NA	NA
ADPRH	-0.145189005763777	0.118394017748595	0.147863300869089	0.25276211516324
ADPRHL1	-0.0913394476548038	0.24837483441905	0.193865964199446	0.420678928124027
ADPRM	-0.00164427336883933	0.984928405893514	0.135129125197704	0.992844796181124
ADPRS	-0.533719518335684	3.59886454533607e-05	0.156622099982888	0.000339547829201806
ADRA1A	0.0214373558928924	0.785329103581793	0.27966190046857	0.874102929547947
ADRA1B	-0.229423496676398	0.0111514469419557	0.36164462925136	0.0423510785774797
ADRA1D	-0.237077882306799	0.00433104843693185	0.347497697917757	0.0197380835015586
ADRA2A	-0.876081532231311	8.1319742549764e-08	0.352267678269431	1.48752035962366e-06
ADRA2B	-0.0276279510549828	0.732932094171584	0.286790009665741	0.840517002984751
ADRA2C	-0.180724208254794	0.0421126977100804	0.331844169193729	0.118796773824807
ADRB1	-0.559369478811537	9.49979702031214e-09	0.322547690634632	2.09756704447454e-07
ADRB2	-0.343052787437453	0.0618600451888732	0.293857951216319	0.158489289889242
ADRB3	-0.11255025358204	0.171293093212154	0.332217902665554	0.32668237865079
ADRM1	0.20765432005126	0.0616197651137641	0.14013357645142	0.158045424386433
ADSL	0.560752466560343	4.55531505525822e-06	0.159535979109623	5.54556684782124e-05
ADSS1	-0.899321796501089	7.14220203955611e-24	0.284450869617889	1.2843252972656e-21
ADSS2	-0.0201895109330195	0.791310081318122	0.127566946128837	0.877949882174398
ADTRP	0.418594271783773	0.00275841778220317	0.35436870729423	0.0136207943997899
AEBP1	0.394314679661733	0.0135846887379548	0.312831028149261	0.049724600712552
AEBP2	0.561616991253657	7.17605216799921e-05	0.175742850781185	0.000623796193989247
AEN	0.451802443196307	3.41770892798665e-06	0.147179328412401	4.30387927257856e-05
AFAP1	0.695285409279973	2.2862968120744e-05	0.231535585588329	0.000227439906495109
AFAP1-AS1	0.78933253600477	0.000116672191470847	0.39315043894423	0.000944550641289546
AFAP1L1	-0.130974942291596	0.106809669446707	0.156598523653855	0.23527399314748
AFAP1L2	0.124091479171856	0.415319177031156	0.295432327717074	0.589633187302563
AFDN	-0.325970429678071	0.000270516371077333	0.162127014994371	0.00194645197622581
AFDN-DT	-0.155347271517954	0.140848679809922	0.250786373536255	0.28564160727198
AFF1	-0.0533872031965227	0.489888413684144	0.103335266778858	0.655795816803359
AFF1-AS1	NA	NA	NA	NA
AFF2	0.0135104545066495	0.877418337047825	0.331794344051391	0.932661675527787
AFF3	-0.337774051929865	1.51606965065631e-05	0.206784025926893	0.000159018694598499
AFF4	0.0110859501540493	0.88592199447106	0.117924184865724	0.937434737978428
AFG1L	-0.071232303642178	0.367159463026819	0.142440639709918	0.54292180357214
AFG2A	0.190463185248818	0.16760915995791	0.16132460359496	0.321931275345917
AFG2B	0.222425101182647	0.0304231388707383	0.147708194607603	0.0931567987763404
AFG3L1P	0.0856329328408116	0.369708799019992	0.139946562959968	0.545614898205954
AFG3L2	0.177970565220925	0.0894966744145217	0.135065411218574	0.20693363129582
AFM	-0.0271671144381922	0.732193994964255	0.195350797684868	0.839942930158757
AFMID	0.0648969224962284	0.513923387968503	0.158077625859324	0.676420279007302
AFP	-0.146094142530668	0.0702795127926913	0.256449383199921	0.173725650273546
AFTPH	-0.12275145868773	0.140361123359076	0.101813602007905	0.284952418346367
AFTPH-DT	0.131519996166106	0.304781281194055	0.210802205851979	0.482557740711199
AGA	0.1541946326653	0.284571655602026	0.17889562312804	0.461257807670872
AGA-DT	-0.0674823122333049	0.410561239226016	0.17278693963341	0.585227659219188
AGAP1	0.0662480291153437	0.617829157349328	0.215156196130617	0.758488595799317
AGAP1-IT1	NA	NA	NA	NA
AGAP10P	NA	NA	NA	NA
AGAP11	-0.0531468336856518	0.510405027723059	0.306799694085813	0.673532472779223
AGAP12P	NA	NA	NA	NA
AGAP2	-0.142221058610634	0.106082719490772	0.158332488496656	0.234183231884592
AGAP2-AS1	-0.0438147258376471	0.599371374484116	0.145843028797344	0.744180167191639
AGAP3	-0.169772185470806	0.0349791295664575	0.12879483282251	0.103445595856538
AGAP4	0.0913019242042153	0.229738629475771	0.115918626401958	0.399085057621481
AGAP5	NA	NA	NA	NA
AGAP6	NA	NA	NA	NA
AGAP7P	NA	NA	NA	NA
AGAP9	0.0454770885311224	0.600350543954376	0.193824869991175	0.744917735346933
AGBL1	-0.0154094591580898	0.851769345570604	0.249903785844118	0.916750591314247
AGBL1-AS1	NA	NA	NA	NA
AGBL2	-1.10616160089352	9.55453787573665e-10	0.256332023968547	2.50293505166983e-08
AGBL3	0.0116592270368345	0.886198872640546	0.130250745976525	0.937540702924652
AGBL4	-0.283171506800323	0.000511638303465234	0.326024923480697	0.00333224467809356
AGBL4-AS1	NA	NA	NA	NA
AGBL4-IT1	NA	NA	NA	NA
AGBL5	-0.084068591928991	0.287337798527687	0.118389405370387	0.464641117738073
AGBL5-AS1	NA	NA	NA	NA
AGER	-0.142224388222624	0.0701627951112679	0.144786890621531	0.173610075224461
AGFG1	0.522784505941087	0.00060580559317763	0.171347183700782	0.00383604562269058
AGFG2	-0.24226150003969	0.00211666916450635	0.149306266264563	0.0109840066034874
AGGF1	0.0565975079297497	0.541311446690897	0.126950450374585	0.698624632767723
AGK	0.737085448508662	8.95667160863994e-08	0.178023965360294	1.60788168243427e-06
AGK-DT	NA	NA	NA	NA
AGL	0.214399420277515	0.151005824518831	0.183469823584391	0.299322374352365
AGMAT	-0.239258793654313	0.0129093249576923	0.184459903670294	0.0477384047189393
AGMO	NA	NA	NA	NA
AGO1	-0.0521402287196347	0.476620451111127	0.112609336889416	0.64453567982455
AGO2	0.288603156686322	0.00184255756311192	0.137535657372955	0.00978320320299284
AGO3	0.347396023181588	0.00278494345629286	0.134261872966853	0.0137172040852085
AGO4	-0.145430566589753	0.0574447005388767	0.140876332436686	0.150168670781622
AGPAT1	-0.123771123459781	0.0927673559847736	0.102708311730366	0.21275729859932
AGPAT2	-0.417791290316525	1.34126493692226e-06	0.155666852206491	1.8760910149343e-05
AGPAT3	0.210841638923691	0.048245413202157	0.13219742575252	0.131854639713623
AGPAT4	-0.188912473827075	0.0261452951151844	0.180704156844281	0.0830504516540566
AGPAT4-IT1	-0.0204496833146771	0.802350116350976	0.235543759719372	0.885439187138702
AGPAT5	0.74415752098905	1.8187291816267e-05	0.198576767987189	0.000186974876477408
AGPS	0.133172359188503	0.350198803784233	0.179344655902497	0.526499291380938
AGR2	-2.21349835582083	2.49709332412287e-15	0.482857014791669	1.43593016922935e-13
AGR3	-3.5650834495322	3.83214663134182e-19	0.570613847324543	3.61396974979743e-17
AGRN	0.132210929736226	0.0807826253566471	0.194819167396455	0.192252863104833
AGRP	-0.201417800561661	0.0129037890061079	0.159182219802591	0.0477262504655053
AGT	-0.00245792365725411	0.979004771831609	0.363362178203595	0.990063018467968
AGTPBP1	0.382202849146008	0.00511737719591716	0.174248193963078	0.0225673145059758
AGTR1	-0.0908598585651971	0.240840159390138	0.317724545390542	0.412194494442599
AGTR2	0.000300828863293798	0.997039866520218	0.2174024461115	0.998418161948571
AGTRAP	-0.139117369163786	0.21079334598734	0.175349105487341	0.37646864813613
AGXT	-0.198541014165719	0.0118108861672301	0.26298691189486	0.0443656183190178
AGXT2	-0.269393199043595	0.0093716326164842	0.265751016191035	0.0368731081938028
AHCTF1	0.814688626527619	2.50309604442148e-08	0.190725482139286	5.08392235968772e-07
AHCTF1P1	NA	NA	NA	NA
AHCY	0.926115706114537	9.10227390465002e-09	0.217246965826977	2.02030491613775e-07
AHCYL1	-0.128004632417339	0.165842061084515	0.131313779861899	0.319357717955561
AHCYL2	-0.107538936349395	0.243298593282551	0.151158968746525	0.414896154533669
AHDC1	-0.207942198074358	0.00877163696640782	0.150100899205842	0.0349817526086968
AHI1	0.0614537089498419	0.452956943156909	0.144772969929963	0.622735089856579
AHI1-DT	-0.411202194778185	4.34150229794688e-07	0.22965904158881	6.77370126912757e-06
AHNAK	-0.341492952110939	2.07014347176337e-05	0.161107173148884	0.000208676362600223
AHNAK2	-1.28059445575848	1.3628314077391e-15	0.368555025145984	8.14280424158074e-14
AHR	-0.000309176212082106	0.998520705139267	0.218545954491775	0.998991505603758
AHRR	NA	NA	NA	NA
AHSA1	-0.484237746957567	0.000786787449649353	0.180616267841008	0.00477131834641601
AHSA2P	0.00696808977023965	0.964771298830561	0.180176766674893	0.983079899052232
AHSG	-0.162109217528925	0.0413612259913111	0.226507357691311	0.117222366009033
AHSP	-0.0259521175325217	0.768288117360382	0.223203340897893	0.863507001248927
AICDA	-0.541240893040636	0.00214213801923224	0.350052960457686	0.0110944658604074
AIDA	0.657282816942504	7.39683736816661e-08	0.15383501431271	1.36719069786696e-06
AIF1	0.282648883497114	0.0805851308662462	0.254123264105133	0.191976635438518
AIF1L	-0.124518009119761	0.344963040221856	0.385987755095053	0.522258010419273
AIFM1	0.255088907633818	0.0414212541347157	0.148336437727383	0.117329807967499
AIFM2	-0.0403308880351563	0.726752712036708	0.187646359600435	0.836819818099913
AIFM3	-0.184934455057326	0.0206325012873708	0.191175076251923	0.069228501710424
AIG1	0.141857517199797	0.229534690785614	0.188287608909262	0.398828742530294
AIM2	-0.0230729765005612	0.909285192206158	0.27624974823824	0.951245993858032
AIMP1	0.269817666203509	0.0284871003623842	0.145725745018253	0.0887844157493861
AIMP2	0.574404953994951	2.52193930491471e-06	0.158447193393292	3.3053137807897e-05
AIP	0.0485463285324622	0.614850302727713	0.140224067237164	0.75627549554109
AIPL1	0.0152505410989829	0.844390325150318	0.318749601928447	0.912509208523789
AIRE	-0.172922970642602	0.0434878490186084	0.35888294329484	0.121817645983611
AIRIM	0.753807041846438	1.90676043067293e-07	0.185998024227825	3.20344810597379e-06
AIRN	NA	NA	NA	NA
AJAP1	-0.094945871439325	0.268801681257526	0.272093005875139	0.444144438140745
AJM1	0.109045955919617	0.216489443952134	0.208180047050046	0.38347854672513
AJUBA	0.618638676957616	3.66993091639903e-05	0.333533940328134	0.000344872737444956
AJUBA-DT	NA	NA	NA	NA
AK1	-0.873337990786566	3.78242724077941e-10	0.210743427553429	1.05743509383529e-08
AK2	0.534047158369126	2.40919157936664e-07	0.154986744723665	3.96484022487028e-06
AK3	0.457564761865049	0.0137333802249415	0.225819222721409	0.0501218773637827
AK4	0.245813798629182	0.0600230617969668	0.358517543923214	0.154961594874053
AK5	-0.0161087466344456	0.8412674608233	0.207231730141379	0.910339856760141
AK6	0.382692021861711	0.00490131257474314	0.168382630177634	0.0218089074053963
AK7	-0.876512585639071	1.20660958439382e-27	0.355995406782166	3.82135056287349e-25
AK8	-0.30931660909012	0.000131425387527776	0.336141250517178	0.00104799522658846
AK9	-0.55319805025613	2.97696058471916e-09	0.189489217122032	7.17819620990407e-08
AKAIN1	-0.0941367347176781	0.243683222405591	0.135603388479376	0.415385145904904
AKAP1	0.224181582542408	0.0642197158746035	0.186744190661199	0.16283119563569
AKAP10	0.195461807497184	0.106576301479298	0.147540301942455	0.234906257514203
AKAP11	-0.175689187479709	0.13255597600019	0.134204014436606	0.273902546961537
AKAP12	0.0393009773711937	0.722802776461248	0.22725464084563	0.834493286562447
AKAP13	-0.141964747542442	0.0674050753869251	0.0984581135466376	0.168763220605919
AKAP14	-1.93486866219519	3.76982464772845e-24	0.422849402034615	6.95581819131739e-22
AKAP17A	-0.0798759528397848	0.29667311715989	0.116519872710658	0.474355837921541
AKAP3	-0.0585246280469685	0.489526358844654	0.194545411865406	0.65547168601784
AKAP4	-0.0177062632084958	0.826587828936376	0.109751067963071	0.900424413070536
AKAP5	0.0815662067893306	0.312998703773524	0.13288278026649	0.490364537315164
AKAP6	-0.132105283809738	0.078999303490914	0.218047215786277	0.189239808170434
AKAP7	-0.0905897753094013	0.252241678613791	0.155802601361351	0.425286551167753
AKAP8	0.0458811482415935	0.53554894427583	0.0981791947679825	0.693846199083456
AKAP8L	0.109086602860707	0.170142368629268	0.123299032244851	0.32512003646697
AKAP9	0.110976911822502	0.507161142759815	0.198501945711248	0.670871659386604
AKIP1	0.566054075028766	4.98699006799813e-09	0.161158601433244	1.1618080611973e-07
AKIRIN1	0.121700597278056	0.308920801052203	0.142742555472109	0.486738498213033
AKIRIN2	0.58715035203349	9.66506362691672e-05	0.172322035431146	0.000805510546345428
AKNA	-0.485572709920745	4.8097553754318e-05	0.187999569839927	0.000438582721578373
AKNAD1	-0.0847915985083348	0.285566749428517	0.298000383419773	0.462388724113631
AKR1A1	-0.283377791721213	0.00323865069408111	0.124538818508877	0.0155231373566088
AKR1B1	0.476039706644319	0.00136659537623069	0.190187626667263	0.00763300534041564
AKR1B10	-0.883361770995983	0.000280937406980619	0.457576910225211	0.00201120473641085
AKR1B15	NA	NA	NA	NA
AKR1C1	-0.368152034492384	0.0509965843032922	0.368352418225258	0.137408114783423
AKR1C2	-1.23100819519075	0.000209079005446934	0.520477094623801	0.00156433265746773
AKR1C3	-2.58606295401595	1.97956117125311e-13	0.52367331322076	8.71458682423645e-12
AKR1C4	-0.131053641437586	0.110123468412984	0.279139384120433	0.240359658636996
AKR1C6P	-0.0837894144527243	0.287078525410485	0.279350709332668	0.464363411395416
AKR1C8	NA	NA	NA	NA
AKR1D1	0.0880695080747107	0.269240084047727	0.221067745477446	0.444557259622499
AKR1E2	-0.231695874085321	0.00704209865359668	0.248413175196727	0.0292362143084852
AKR7A2	-0.298797362672954	0.0202234219705378	0.155753637560452	0.068114411236959
AKR7A2P1	NA	NA	NA	NA
AKR7A3	-0.261733381081279	0.000836353329089675	0.164828027122888	0.00502451338900164
AKR7L	NA	NA	NA	NA
AKT1	-0.299727346976069	0.00109813835252231	0.132328243366677	0.00631474192470754
AKT1S1	0.145062403771865	0.0748674801071633	0.135877443038402	0.181701139242125
AKT2	0.0011510931916979	0.98833402009664	0.114342911454464	0.994526876089615
AKT3	0.409292125308265	0.000766901652627716	0.247358026086618	0.00467208905171045
AKTIP	-0.340690186211122	0.0334169651879243	0.1969616330839	0.0999259560770246
ALAD	-0.36113070577949	4.56731663912175e-06	0.116927077936677	5.55698920673879e-05
ALAS1	-0.132889644634821	0.198037384688273	0.140051794982641	0.360885886782932
ALAS2	-0.0542870590134831	0.492071374654975	0.151977899143923	0.657719344989296
ALB	-0.00713279313257728	0.928581852948253	0.322302496784595	0.962034989848136
ALCAM	-1.12589057945673	3.46916735411344e-05	0.430018367971579	0.000329066884608552
ALDH16A1	-0.143544046046893	0.29672419080424	0.185035380191992	0.474360777870502
ALDH18A1	0.325584811750165	0.0257450427855715	0.172642175134357	0.0821603343159937
ALDH1A1	-1.74187296912519	3.25122195079146e-07	0.527095228902042	5.21054974122689e-06
ALDH1A2	-0.0452136259493211	0.567121750606422	0.298933926755076	0.719862644845493
ALDH1A2-AS1	-0.001982112821224	0.984476990154131	0.198355278510933	0.9926051119256
ALDH1A3	-2.20016573169651	5.64620517944078e-23	0.376146182796879	8.80932556636426e-21
ALDH1A3-AS1	NA	NA	NA	NA
ALDH1B1	-0.0586006003140178	0.574282926296208	0.196228251772596	0.725012367062339
ALDH1L1	-0.698795946543202	3.83877689587582e-16	0.359030823002612	2.46833354404815e-14
ALDH1L1-AS1	NA	NA	NA	NA
ALDH1L1-AS2	-0.0977137300310732	0.22955434831389	0.354951503498722	0.398830033074743
ALDH1L2	0.0455860590995401	0.577840065698043	0.200613779585752	0.727839745580362
ALDH2	0.0363026317619817	0.828292912725242	0.276196035830171	0.901356342126104
ALDH3A1	-3.18601074845947	2.64592535205435e-37	0.461972135518441	3.50899312782758e-34
ALDH3A2	-0.761299665729832	2.8073191669389e-07	0.186813393901305	4.55068796052532e-06
ALDH3B1	-1.06874410880147	3.2112675226729e-17	0.253891606246791	2.35778150739088e-15
ALDH3B2	-0.631454805227649	6.65433935600737e-10	0.368485505891917	1.78958715836654e-08
ALDH4A1	-0.0863827401087603	0.275292484894028	0.219512543810828	0.450936485793297
ALDH5A1	-0.0513586994977532	0.71466341037254	0.214179317382929	0.829020495555157
ALDH6A1	-0.342384856423532	0.00306473897679125	0.18326154160517	0.0148336442400852
ALDH7A1	-0.553333006274114	0.0164649501352162	0.449120398973829	0.0579674426612167
ALDH8A1	0.801311230459965	1.13947264185076e-06	0.326925361271367	1.61945545796592e-05
ALDH9A1	-0.150662454982971	0.19954661978005	0.17647006810786	0.362769996586491
ALDOA	-0.0991541006512708	0.440466795686383	0.159776657557686	0.612147297463281
ALDOAP2	NA	NA	NA	NA
ALDOB	-0.00584466383471721	0.939786818217061	0.301456199382585	0.968731430446822
ALDOC	-0.164245609468151	0.111459180874214	0.196042253598163	0.242370604526537
ALG1	-0.322708226349028	0.000284801345718135	0.114383970385663	0.00203446567465342
ALG10	0.454736744960378	0.00319489310296531	0.183834390346924	0.0153585040217084
ALG10B	0.405222904358821	0.0418516842573235	0.269249217134957	0.118264867260108
ALG11	NA	NA	NA	NA
ALG12	-0.171512112032704	0.0332528694523559	0.119427397178027	0.0995474939206461
ALG13	0.0968355211716069	0.292397467549595	0.131822363337085	0.470207037812419
ALG14	-0.00934434162422376	0.920506437924905	0.137661112833412	0.957729917767783
ALG14-AS1	-0.0546578000503376	0.537281832612919	0.182979402775344	0.695496779295603
ALG1L1P	NA	NA	NA	NA
ALG1L2	NA	NA	NA	NA
ALG1L9P	NA	NA	NA	NA
ALG2	0.103785781599211	0.191631039885165	0.114954356395438	0.353123667852655
ALG3	0.411005157967231	0.00158420893960432	0.174564212916429	0.00862816465335319
ALG5	-0.265809516647107	0.000535443039881829	0.112858056027297	0.00345967291816459
ALG6	0.56554445542559	5.81996920898581e-07	0.139522811250028	8.8378165710472e-06
ALG8	0.446246736454389	0.00032644552134755	0.156785338506274	0.00228684302326631
ALG9	0.135353125078779	0.167791395535986	0.117611377312391	0.32212050781154
ALK	0.0804875627390574	0.313953506949172	0.17942374998795	0.491313298667003
ALKAL1	NA	NA	NA	NA
ALKAL2	0.815508098804906	0.00408850378518782	0.349502844686686	0.0188065321168518
ALKBH1	-0.0252433398680406	0.730810330372175	0.119528183672786	0.839308529993893
ALKBH2	0.699764805335435	3.31766519011927e-05	0.216581338661445	0.00031682060157129
ALKBH3	0.135991522096843	0.252605194725553	0.146277337302008	0.425568052948114
ALKBH3-AS1	-0.108236831517348	0.165393493171676	0.136151328786996	0.318696379550471
ALKBH4	0.0972290072988078	0.228237765365764	0.135765551805515	0.397290987965229
ALKBH5	-0.211171851430814	0.00780771120592755	0.108018654404576	0.0317744196545026
ALKBH6	-0.00682852311744144	0.957925882073699	0.16510299685327	0.9800496283376
ALKBH7	-0.406761543562621	0.00156888332647678	0.172007824684622	0.0085622775988968
ALKBH8	-0.0914229397312876	0.423833776692585	0.14822293148416	0.596968397453698
ALLC	-0.135899580722578	0.183762989864122	0.361457355463259	0.343305765269132
ALMS1	-0.127985688271818	0.283679588496978	0.169980858671744	0.46040975893509
ALMS1-IT1	0.368321213533471	0.00135637672079225	0.191700349352865	0.0075839150562558
ALMS1P1	-0.283732458201196	0.00206820177246718	0.25394891973579	0.0107825978894303
ALOX12	-0.276895320914462	0.0129814024382865	0.146274866790875	0.0479297682857145
ALOX12-AS1	-0.112588820432572	0.166140296473053	0.118459389462604	0.31985415266793
ALOX12B	-0.340364314027066	0.132412442430886	0.446100966138264	0.273712578269944
ALOX12P2	-0.0642347707675422	0.420658171998607	0.345811866492887	0.594072928561627
ALOX15	-1.24441397950262	2.88126390983748e-23	0.382015728010627	4.5780378987453e-21
ALOX15B	-0.0891168298646193	0.268488829610639	0.322484717150595	0.44380030190139
ALOX15P1	NA	NA	NA	NA
ALOX5	-0.0717659946805414	0.558932887437476	0.196967339979244	0.713083029012494
ALOX5AP	0.301321995685444	0.144517070892099	0.275758420872726	0.290598683114092
ALOXE3	-0.0646929388338747	0.436390429196428	0.354033956512056	0.608035229963819
ALPG	-0.115001150697261	0.128295196274035	0.28757394159346	0.267463832968327
ALPI	-0.1120014016242	0.105057403928515	0.21043566125792	0.232725400668554
ALPK1	0.0751353965715796	0.493737722590285	0.16878945380099	0.65903131003606
ALPK2	0.279992189073541	0.37519345017188	0.508551764391452	0.550950160498071
ALPK3	-0.233459090111687	0.0588199389412276	0.255704051884913	0.152694342732921
ALPL	-0.258414448427976	0.000682370933134188	0.295832331608088	0.00425109478278753
ALPP	-0.215628586427638	0.0106838746659355	0.322720999780271	0.0409799596052938
ALS2	0.226541215711488	0.170354175206775	0.201014500435185	0.325388895824336
ALS2CL	-0.282525997620236	0.000377904953841711	0.265704934876765	0.00258920413805853
ALX1	-0.0491293952842064	0.525024333310607	0.34218607343377	0.68590637412374
ALX3	-0.103613893013423	0.205006249778285	0.151569563661505	0.369240948480216
ALX4	-0.20962511636445	0.0117068514339579	0.277279833064741	0.0440751739845908
ALYREF	0.833446318218591	0.0001721131628552	0.254238125891136	0.00131701017043797
AMACR	0.0794402493987175	0.365883874851844	0.135038257826187	0.541689148736184
AMBN	-0.133671840529468	0.232651359825569	0.273911472260842	0.402406251101232
AMBP	-0.104518595250924	0.152462778254542	0.185873029954946	0.301557391105811
AMBRA1	-0.0892190836674744	0.257421717785698	0.107845229050845	0.431184225188312
AMD1	0.34381902923064	0.0196795120504158	0.18983765211105	0.066578374712655
AMDHD1	-0.258108694228369	0.00216842741171323	0.216545849656964	0.0111978245921497
AMDHD2	-0.210376144996505	0.0180595535467667	0.123570960509694	0.0623199978384849
AMELX	-0.118261173674374	0.130691503161114	0.237775039105317	0.271207628660049
AMELY	0.000939328634975102	0.990773317084455	0.1621441256497	0.995558981636362
AMER1	-0.0740673879067984	0.390501237984818	0.146217858646787	0.565583804037742
AMER2	0.0197664487594352	0.814846372359601	0.358235318915851	0.893335176514449
AMER3	-0.124107043308341	0.118475651659294	0.325234533412912	0.252910950961625
AMFR	-0.325776867270516	0.000438850651726436	0.119045946698871	0.00292369606875455
AMH	0.161617900222219	0.0696141028981709	0.327406409084429	0.172563276798632
AMHR2	-0.199560481825429	0.0247783617608161	0.298203359534912	0.0796564200419525
AMIGO1	-0.574532624576	1.01808664341652e-10	0.187193674281925	3.04264513896552e-09
AMIGO2	-0.174360270633387	0.322910153859677	0.243278875350842	0.500498944831884
AMIGO3	NA	NA	NA	NA
AMMECR1	0.275588106485073	0.0237636491282523	0.164249852534054	0.0772072991658837
AMMECR1L	0.305803497087422	0.0160983796363309	0.146900754713044	0.0569034678499593
AMN	-0.228859573747326	0.00475172911028492	0.220785767489847	0.0212625347935756
AMN1	-0.158681267494263	0.274932382230816	0.17793499951025	0.450486908021472
AMOT	-0.173460372839965	0.0300252600048872	0.226506814974476	0.0923207341723409
AMOTL1	0.0685122707162726	0.415878104540521	0.236580367297132	0.59023159358404
AMOTL2	-0.613743257108428	7.56900168677207e-06	0.244801754984978	8.63012610379455e-05
AMPD1	-0.297369330817577	0.0988742272634819	0.411573572552135	0.222388406646579
AMPD2	-0.0235791530509894	0.845784628070722	0.180785973327759	0.913201237170785
AMPD3	-0.215676648711491	0.0126714307267311	0.1675852336235	0.0469979179497478
AMPH	0.00732935510349725	0.925040726958954	0.178237227212938	0.960557553555898
AMT	-0.281366590449381	0.00361010054527254	0.149085912836705	0.0169680872811294
AMTN	NA	NA	NA	NA
AMY1A	-2.03418455396645	2.1125448216205e-08	0.53951243734643	4.36901448050345e-07
AMY1B	NA	NA	NA	NA
AMY1C	NA	NA	NA	NA
AMY2A	NA	NA	NA	NA
AMY2B	0.106949441017239	0.506752216416029	0.198609644731504	0.670539740591901
AMZ1	-0.244379837628512	0.00166910859894102	0.129472237724882	0.00900516776956303
AMZ2	0.188438847582764	0.185780881353375	0.163974783764515	0.345614985221574
AMZ2P1	0.251478571302643	0.11746460878668	0.197801421419082	0.251171626286641
ANAPC1	0.464880808717764	1.30981371922701e-06	0.137574817895817	1.83815722938345e-05
ANAPC10	0.346091154716646	0.00390081759955366	0.145932334960138	0.0180960753486946
ANAPC11	0.163857600732301	0.0671664566890683	0.145181341801954	0.168367812564597
ANAPC13	0.0974516462008017	0.210370728493236	0.121824135984941	0.37586364962764
ANAPC15	-0.245135210985324	0.0125462223479299	0.152160936031023	0.0465986858044327
ANAPC16	-0.0219677620205316	0.831112392801189	0.12248111928065	0.903070384845532
ANAPC1P1	NA	NA	NA	NA
ANAPC1P2	NA	NA	NA	NA
ANAPC1P4	NA	NA	NA	NA
ANAPC1P6	NA	NA	NA	NA
ANAPC2	-0.0977618814757134	0.289953892115292	0.125371218880143	0.467412631534593
ANAPC4	0.29073989420062	0.0193814658207639	0.140381418587404	0.0658008517201264
ANAPC5	0.32855938570909	0.00421147181449045	0.141698863794755	0.0192726105848132
ANAPC7	0.303434965432765	0.00449672857387834	0.130209037618443	0.0203662931929828
ANG	-1.25248669971607	9.14039549548842e-09	0.276852574969857	2.02453081439216e-07
ANGEL1	0.0697672225107922	0.351667411965803	0.135835050864173	0.527982552233766
ANGEL2	0.38175230921152	0.000328265273723702	0.148066847696458	0.00229428881526457
ANGPT1	0.204897829730094	0.0790468752818602	0.33112222771603	0.189315406159465
ANGPT2	0.970006077299357	5.40555004692525e-06	0.297704816084143	6.41500930904401e-05
ANGPT4	-0.209643665101973	0.00990389114919688	0.215611513326425	0.0385527340323283
ANGPTL1	-0.225981461676212	0.0269105936183129	0.204942701965443	0.0849844211037028
ANGPTL2	-0.0292621773788366	0.714713335594402	0.188413627491408	0.829033087409262
ANGPTL3	-0.0862349486607653	0.283497865563325	0.16440397126074	0.460202574426376
ANGPTL4	-0.0750454225500486	0.583157286207042	0.311957628867579	0.732276864482615
ANGPTL5	NA	NA	NA	NA
ANGPTL6	-0.32015667568485	0.000779823102581517	0.145215297091933	0.00473314256684131
ANGPTL7	-0.142365719671711	0.0671423279640485	0.135340810963139	0.168367812564597
ANGPTL8	-0.0923320639720275	0.239023319342279	0.225945787555616	0.410010979233939
ANHX	-0.176204774103992	0.0283875897403092	0.137142694710888	0.08859564057063
ANK1	-0.171731768369551	0.029768127074799	0.18860929094191	0.0917162608392856
ANK2	-0.275996017777674	0.0043409381666392	0.233039790589252	0.0197704157454212
ANK2-AS1	NA	NA	NA	NA
ANK3	-0.185889529573579	0.147988214784427	0.20117002061375	0.295294520360237
ANK3-DT	NA	NA	NA	NA
ANKAR	-0.0889837423523896	0.2690813970386	0.120325079160613	0.444468174043441
ANKDD1A	-0.0496353644662696	0.589390539060004	0.141305253119131	0.736486534851553
ANKDD1B	NA	NA	NA	NA
ANKEF1	0.164380149736179	0.117228213978124	0.18331798705379	0.250828423152346
ANKFN1	-0.662448712588333	8.74539369848378e-08	0.381158082923852	1.57662284526871e-06
ANKFY1	0.0198519224458021	0.793834085807985	0.113331483787972	0.879729622713853
ANKH	0.69570956705672	0.000540483934376518	0.278668928690501	0.00348905646593713
ANKHD1	-0.263142402847199	0.00131805724981427	0.105628241481706	0.00739890391106056
ANKHD1-EIF4EBP3	NA	NA	NA	NA
ANKIB1	0.190265795177207	0.201551449908101	0.187735420920196	0.365246865409236
ANKK1	NA	NA	NA	NA
ANKLE1	-0.0918129828643073	0.262726344428071	0.168335356134292	0.436855540151197
ANKLE2	0.121346362096176	0.328784756038137	0.157260788900342	0.506533343380035
ANKMY1	-0.736882926404265	4.50959911451074e-11	0.15512560229003	1.41427071463539e-09
ANKMY2	-0.195707540939543	0.098771637540153	0.148978269040352	0.222275466853803
ANKRA2	0.0700103351876629	0.625205383978856	0.186047152021526	0.764051894410375
ANKRD1	0.00957168051632446	0.906528874539339	0.239411196062656	0.949720360859595
ANKRD10	0.398295852808922	0.0378277027596236	0.230498034639542	0.109728779884683
ANKRD10-IT1	NA	NA	NA	NA
ANKRD11	-0.260756695094102	0.0148571386363581	0.149242076295327	0.0533514342062757
ANKRD12	-0.185605749978096	0.176569802959469	0.169347476412113	0.333271183863812
ANKRD13A	-0.563567111954803	0.000173375164067771	0.171550688496636	0.00132475606998705
ANKRD13B	0.206529882137616	0.0285590328968972	0.228557748699538	0.0889315645972801
ANKRD13C	0.17197687034697	0.210146717202762	0.154251944351497	0.375629954706883
ANKRD13C-DT	-0.0978021882214555	0.218253970858774	0.124158365742149	0.385638355204624
ANKRD13D	-0.267499718704528	0.00332646190132724	0.1242744979316	0.0158758873333924
ANKRD16	0.0979147281536022	0.32140378012175	0.141569407907246	0.498861039798681
ANKRD17	0.391685908332228	0.00182665970210466	0.166043933910413	0.00972156815123121
ANKRD17-DT	NA	NA	NA	NA
ANKRD18A	-0.116639714481862	0.14575480343267	0.353763175008502	0.292350049535667
ANKRD18B	-0.180375274055033	0.0318924656966677	0.3580391587911	0.0964959688603438
ANKRD18CP	NA	NA	NA	NA
ANKRD18DP	NA	NA	NA	NA
ANKRD19P	-0.25079949346998	0.00496796519231025	0.160792514587893	0.0220429083923992
ANKRD2	-0.117036447612437	0.290121962017363	0.292756205455157	0.467539903702167
ANKRD20A1	0.215375963847245	0.0740202040396262	0.354736795242652	0.180449759825003
ANKRD20A11P	0.163330777280583	0.338192266430246	0.409869071128106	0.515178764633355
ANKRD20A12P	0.0079624357334428	0.928773451355023	0.288255858935047	0.962099388024909
ANKRD20A19P	NA	NA	NA	NA
ANKRD20A21P	NA	NA	NA	NA
ANKRD20A2P	NA	NA	NA	NA
ANKRD20A3P	NA	NA	NA	NA
ANKRD20A4-ANKRD20A20P	NA	NA	NA	NA
ANKRD20A4P	NA	NA	NA	NA
ANKRD20A5P	0.0368323303056055	0.797204240601792	0.280775502701778	0.882229935398426
ANKRD20A8P	NA	NA	NA	NA
ANKRD20A9P	NA	NA	NA	NA
ANKRD22	0.939641862411863	5.7605473426891e-05	0.413686343543076	0.000517279111572239
ANKRD23	0.0473234956527417	0.564081936454401	0.168669289407019	0.717452173447578
ANKRD24	-0.208597022088329	0.0085206463240811	0.216000459734471	0.0341711575034354
ANKRD26	0.0688835690875173	0.372093333038317	0.119386115500936	0.547865016409456
ANKRD26P1	NA	NA	NA	NA
ANKRD26P3	-0.0158387290427493	0.85369801260977	0.359077683626132	0.917468419083528
ANKRD27	0.364697433996267	0.000948931608976784	0.137527386096806	0.00558695333265216
ANKRD28	0.0966258906107819	0.454710478980248	0.158094242682419	0.62421426762784
ANKRD29	1.72248404594416	2.48517470826189e-08	0.503737901092684	5.05588898701908e-07
ANKRD30A	-0.0199865023300634	0.808687942957611	0.213267656186373	0.889372315829665
ANKRD30B	-0.0951983724043243	0.234425076206379	0.355780498155739	0.404545065050594
ANKRD30BL	NA	NA	NA	NA
ANKRD30BP2	-0.0278987947736974	0.72880601404	0.276763032364779	0.837832699632376
ANKRD30BP3	0.0131870231003463	0.870489443856356	0.163988843333379	0.928186709004423
ANKRD31	-0.0595091012105879	0.540512546152441	0.299306668195084	0.698086692615107
ANKRD33	-0.0326407090210438	0.716196074239256	0.215049809442221	0.83029910393284
ANKRD33B	1.08968970405019	1.43918945922587e-06	0.358418781647215	1.99726364521346e-05
ANKRD34A	-0.0989227486785555	0.250642359396176	0.179735230365948	0.423176080061146
ANKRD34B	NA	NA	NA	NA
ANKRD34C	-0.0117181586525582	0.884641204516831	0.301033747988992	0.936733455693529
ANKRD34C-AS1	NA	NA	NA	NA
ANKRD35	-1.4712368669973	1.29373942695936e-19	0.358704158133756	1.2888195728005e-17
ANKRD36	0.211152027182371	0.283008671049226	0.232255988433818	0.459707646864697
ANKRD36B	-0.219008033577018	0.435895669754265	0.304473402591119	0.607465533726242
ANKRD36BP1	NA	NA	NA	NA
ANKRD36BP2	-0.390353098521061	0.108773274650017	0.354299889022219	0.238362089724125
ANKRD36C	-0.478542922874569	0.00674973117527479	0.244432074614828	0.0282490228418453
ANKRD37	-0.630471585705015	7.0620033898791e-09	0.174809073237334	1.60437526691482e-07
ANKRD39	0.163708272031558	0.074151673911818	0.156479335710233	0.180645736938561
ANKRD40	0.00377319634495501	0.962113005915614	0.110300804234309	0.982202351336224
ANKRD40CL	-0.0259174315781309	0.737719931399444	0.211144824009373	0.844228196762205
ANKRD42	NA	NA	NA	NA
ANKRD42-DT	0.0223208931412616	0.78339357753656	0.119820792771629	0.873414686935071
ANKRD44	-0.14262790214297	0.0744770857033985	0.154831193012453	0.181126565219532
ANKRD44-AS1	NA	NA	NA	NA
ANKRD44-DT	NA	NA	NA	NA
ANKRD44-IT1	-0.0577488438300917	0.506202367213387	0.171334969790258	0.67002108601465
ANKRD45	-1.36343312305351	3.61599418458581e-15	0.310321794031333	2.04063246283846e-13
ANKRD46	0.550580295781908	7.50234072385462e-06	0.146513348057286	8.56793152957326e-05
ANKRD49	0.084415390947436	0.44091891557293	0.143048915639178	0.612549841498549
ANKRD50	0.113969062107959	0.323033716798001	0.196206898487288	0.500580766576848
ANKRD52	0.186488151065774	0.0196089157009337	0.114690011175381	0.0663924656547171
ANKRD53	-0.0823170887211872	0.29416631786278	0.115492866866472	0.471978457370913
ANKRD54	-0.405190054077419	1.8895334887278e-07	0.112922468791406	3.17954092762213e-06
ANKRD55	-0.075355419158063	0.378334148332846	0.249228858736907	0.553705399916979
ANKRD6	0.39146333046848	0.0398815016065547	0.271630534853863	0.114158642800981
ANKRD60	-0.177251787388885	0.0337665038416389	0.189096501261203	0.10070278470058
ANKRD61	NA	NA	NA	NA
ANKRD62	NA	NA	NA	NA
ANKRD62P1-PARP4P3	NA	NA	NA	NA
ANKRD63	NA	NA	NA	NA
ANKRD65	-0.196662562846472	0.0909842222840825	0.349799911393881	0.209710429355414
ANKRD65-AS1	NA	NA	NA	NA
ANKRD66	NA	NA	NA	NA
ANKRD7	0.039424034077932	0.623262948224929	0.338004935676814	0.762732366248617
ANKRD9	-0.540019493174985	4.36825757891213e-11	0.177774505359076	1.37522340603763e-09
ANKS1A	0.127164890188878	0.345946131796424	0.157733072998698	0.523135046364618
ANKS1B	-0.146210740662785	0.0702707260064856	0.132704368249455	0.173724168138369
ANKS3	-0.0862749841693547	0.293628641665605	0.116882765944078	0.471472277525727
ANKS4B	-0.0726055223745315	0.374951749516291	0.271669815811205	0.550794092710399
ANKS6	-0.0634755881539652	0.433257580213505	0.184476297067959	0.605180211608871
ANKUB1	-0.0343018778995634	0.676332735383852	0.356966554953335	0.801692883755653
ANKZF1	-0.149847460365833	0.290865557230566	0.164795703455557	0.468398580958006
ANLN	1.7732713434395	2.62344419681095e-09	0.352506380444879	6.39114379014139e-08
ANO1	0.360154915034357	0.0573073025991728	0.373151352136948	0.149901831096135
ANO10	-0.56650227684811	1.88379309452642e-05	0.18049963928693	0.000192266501552458
ANO2	-0.0718998645907971	0.360228827750738	0.197454736928718	0.535385269737543
ANO3	-0.0370678590685292	0.699261480345702	0.364829871589684	0.818017663632209
ANO3-AS1	NA	NA	NA	NA
ANO4	-0.288083383528593	0.00493322820810372	0.358875387137255	0.0219179113902532
ANO5	0.0296885180290406	0.815677697630186	0.275019048308091	0.893678167295654
ANO6	0.311305928928461	0.000132310154055085	0.139879381873553	0.00105295929061929
ANO7	-0.15131681060257	0.0677404495497016	0.132883698322857	0.169317727243479
ANO7L1	-0.294178236723495	0.00254937385774512	0.192506382307383	0.0127600993562076
ANO8	-0.226588963910215	0.00422160539425351	0.143891947927815	0.0193139812118726
ANO9	0.254460156952114	0.1463387653993	0.27214000938525	0.293105745045096
ANOS1	-0.221205502924164	0.0357978663790317	0.324339256617219	0.105192814714288
ANOS2P	NA	NA	NA	NA
ANP32A	0.385592399801018	0.00574774201780688	0.167234427557291	0.0247386080884065
ANP32A-IT1	-0.012112224831167	0.881441034534508	0.147801933539921	0.934837672404045
ANP32AP1	NA	NA	NA	NA
ANP32B	-0.00847032667164646	0.937951741206888	0.139695891809853	0.967682761998297
ANP32CP	-0.0259623627429511	0.743636376842398	0.250934205713242	0.847926031536912
ANP32D	-0.0850296703971324	0.428166242109743	0.290871309125423	0.600559194297107
ANP32E	0.697610345736581	0.000135559371480633	0.215890207364251	0.00107409794751589
ANPEP	0.261343018435762	0.0216520889506407	0.258634671324368	0.0718602029977116
ANTKMT	0.171857718801722	0.286652191638885	0.220181435867031	0.463850595163997
ANTXR1	-0.0741573488919488	0.35490170339194	0.226974396901473	0.530365465474581
ANTXR2	-0.106010641982001	0.220890705039132	0.131364051982863	0.388550257791734
ANTXRL	NA	NA	NA	NA
ANTXRLP1	NA	NA	NA	NA
ANXA1	-0.943522466910879	3.46907258629206e-05	0.348698496900235	0.000329066884608552
ANXA10	0.0554616002819689	0.597985620132566	0.268609414332826	0.743200191740931
ANXA11	-0.51391175478619	1.03233569721673e-09	0.115762304656986	2.68774615450819e-08
ANXA13	-0.0727661056485451	0.60890534998624	0.271311726868882	0.751827693465551
ANXA2	-0.544803560420521	1.6233693645159e-05	0.180269413740838	0.000169102967823578
ANXA2P1	-0.426810960693122	0.000750033224604043	0.259055117075264	0.0045785256020924
ANXA2P2	-0.570214275466614	1.90550684878304e-05	0.194415096135034	0.000194109216631432
ANXA2P3	-0.285883469182732	0.00596258039103771	0.21810579115168	0.0254914215304129
ANXA2R	-0.39228872302786	0.0334802756229042	0.263074347897988	0.100072963578307
ANXA2R-AS1	-0.216034890779191	0.0291122037366866	0.165570606339723	0.0901009117690712
ANXA2R-OT1	-0.237942940000591	0.0204534847086285	0.15282173392896	0.0687474246843638
ANXA3	-1.07637314695642	0.000696998907305999	0.509844612041006	0.00432698063608133
ANXA4	0.574831770646284	4.16371301793739e-05	0.193836674349434	0.00038580710274067
ANXA5	0.127671232908541	0.319430047305876	0.165531928120948	0.497174955899903
ANXA6	-0.204229231326727	0.041508334030291	0.166973663214019	0.117542143802472
ANXA7	-0.181365750231149	0.107491511253169	0.126364819458546	0.23643229784192
ANXA8	-0.0098911965469798	0.976954109180645	0.528137971339398	0.989096707581606
ANXA8L1	0.0387364189615481	0.869302190610402	0.45229684364677	0.92743341457902
ANXA9	-0.88333910185007	7.96058399887891e-07	0.261183133346627	1.17875528173211e-05
AOAH	0.0255819363260061	0.879823178741695	0.297670734849645	0.933916804168586
AOAH-IT1	NA	NA	NA	NA
AOC1	0.105832069355922	0.342761790613603	0.338953850233746	0.519615805889123
AOC2	0.0212568941160815	0.780933443850096	0.183881303246914	0.87131279551242
AOC3	0.0788671599734416	0.487875292632341	0.202693811264074	0.654045099467124
AOC4P	-0.0357723693441292	0.651141933810769	0.228504111586435	0.783519376972366
AOPEP	-0.034652292528239	0.785931205362553	0.231095404579171	0.874516091892087
AOX1	0.0694864434705599	0.376845360789266	0.214080670547487	0.552412438823165
AOX3P-AOX2P	-0.100747918078749	0.208894053755682	0.350854850159701	0.374147288481626
AP1AR	-0.0247867627059299	0.780099829678156	0.12813911605527	0.870840608477525
AP1B1	-0.254565224505496	0.00513612338619905	0.126387783068708	0.0226267968142164
AP1B1P1	NA	NA	NA	NA
AP1G1	-0.192546591898961	0.0625834811081461	0.135561866782454	0.159838367432491
AP1G2	-0.265385668976114	0.0026028988770959	0.134624483458736	0.0129680467887058
AP1G2-AS1	-0.153852819242036	0.0485402304111448	0.128799459514405	0.132438620174114
AP1M1	0.110997484543088	0.232184368560398	0.11989643405781	0.401844628449583
AP1M2	-0.76666069752297	2.34250571558049e-08	0.389274946186896	4.79321396132134e-07
AP1S1	-0.0662116087800598	0.394190565453427	0.162825471600357	0.569466885100509
AP1S2	0.0942306552105241	0.41820650800484	0.16362839568644	0.592147597314473
AP1S3	0.0340736506495772	0.705746989493125	0.163815238504866	0.822775426865057
AP2A1	-0.0546459388802908	0.489953866053237	0.107834209810414	0.655795816803359
AP2A2	-0.225121338791812	0.0132303522616505	0.118437263022172	0.0486373604712339
AP2B1	0.130433265189959	0.24731252407559	0.151235133260963	0.419524681817227
AP2M1	-0.107268047660742	0.479834263540845	0.173812716800844	0.647519921017119
AP2S1	0.273270791944811	0.00866915100817705	0.151939386998019	0.0346227583742723
AP3B1	-0.0134257936630598	0.858561189304004	0.111574785393401	0.920602853900736
AP3B2	0.306922130247768	0.0137605785756528	0.38163103058528	0.050194911188955
AP3D1	-0.439640823280338	0.0142247332742081	0.198135482005186	0.0515371353182816
AP3M1	0.314866706726854	0.00184754617251748	0.138631978878494	0.00980301726963083
AP3M2	0.418170247429861	8.15661684725799e-07	0.140656511372224	1.20525942118362e-05
AP3S1	0.255113191711943	0.0185310359846	0.134018610107409	0.0635850667136525
AP3S2	0.117956931545288	0.17822733685823	0.11395825657723	0.335563962803441
AP4B1	0.0296536948857142	0.711339123638209	0.110652737653283	0.826519815161491
AP4B1-AS1	NA	NA	NA	NA
AP4E1	0.0405136753179281	0.611242880295356	0.119938742749448	0.753235534989672
AP4M1	-0.139222109213008	0.244067695981531	0.178130240195284	0.415773317359674
AP4S1	-0.117218354211119	0.140080251570315	0.119380632478041	0.284518317035562
AP5B1	-0.13349521707175	0.102753611136187	0.116458628439054	0.228833844951589
AP5M1	0.0130918691823796	0.896943104061465	0.149137631994614	0.944199817685182
AP5S1	-0.054613762877457	0.458041564044704	0.118067976320787	0.627732606566207
AP5Z1	-0.0636520732511224	0.527631122765659	0.122996930765125	0.688041100907357
APAF1	0.0385895979364831	0.750137881941395	0.159113435322567	0.851814804567479
APBA1	-0.0221970812659871	0.78243975339589	0.205131902408382	0.872626360102354
APBA2	-0.113433127816741	0.219253310785785	0.267739940945343	0.386635813529165
APBA3	0.193284760216009	0.0300387364152145	0.140424584481379	0.0923221245646635
APBB1	-0.309848335450562	0.000121171820273542	0.159002270763912	0.000975766548153427
APBB1IP	-0.08982737322885	0.258637234457076	0.16561532371641	0.432298028983434
APBB2	0.207823989997182	0.0412582379054594	0.183067647881343	0.116989712485501
APBB3	-0.119579672715245	0.103223256211837	0.110284889447246	0.229686899492342
APC	0.00633837687177415	0.934996915445959	0.117463352764428	0.965999588511433
APC2	-0.0755790342253722	0.326840205765508	0.156287552740856	0.504509476879156
APCDD1	-0.407248281156568	2.75695837614035e-05	0.267441352084276	0.00026871795950079
APCDD1L	-0.0347159816833464	0.661674828512412	0.195486761683535	0.791279734494806
APCDD1L-DT	-0.0740617136191647	0.369215926671047	0.252139929772165	0.545077071455711
APCS	-0.111774484674807	0.147161974254923	0.106827371217966	0.294226885114032
APEH	-0.262144807165347	0.00465640383839491	0.130942561252988	0.0209257418734306
APELA	0.0215324592579061	0.868577040655716	0.354524081811436	0.92679956882599
APEX1	0.315698012494133	0.0197032692788353	0.176248122541789	0.0666366041205849
APEX2	0.0746918977728965	0.330399147570274	0.107466743135532	0.508158060964978
APH1A	-0.0709917918830458	0.341399397074189	0.117387882950886	0.518402304745757
APH1B	-0.339603829166418	0.000896613388594164	0.156533571201442	0.00532533588852961
API5	0.0872230664685435	0.378998274484684	0.120280795953641	0.554276309876676
APIP	0.283875567191276	0.0190933328448694	0.162517860129117	0.0649785773272306
APLF	-0.095181616925883	0.233379776963973	0.145518670161362	0.403362831913215
APLN	-0.068959378484734	0.397523482519076	0.273633766978933	0.572763005280641
APLNR	0.0310633436285735	0.778777565434107	0.205101703260977	0.870142760304687
APLP1	-0.0587875666956699	0.488510849724599	0.261111409356269	0.654577403241413
APLP2	-0.444669255152157	0.0015564670015256	0.202057386133465	0.00850545282136792
APMAP	0.465752380820681	1.04927748307998e-05	0.133940749630671	0.000115003196867118
APOA1	-0.183615284697314	0.0201661834379763	0.214420458689305	0.0679647786484148
APOA1-AS	-0.227152443495882	0.00542572516126914	0.176185973083279	0.0236306367399364
APOA2	-0.0110643391483113	0.890006481402798	0.269095619375725	0.939713815118664
APOA4	-0.131656404531494	0.10057327069404	0.144517752108792	0.225112260638906
APOA5	-0.0953993209440193	0.237125698470426	0.17028942804156	0.407777793649727
APOB	-0.075552152877096	0.343956457635075	0.305514341897278	0.521166243541749
APOBEC1	0.107134096101155	0.439718013858092	0.186067734585058	0.611266806607367
APOBEC2	-0.152687825020271	0.0551996711807195	0.1320031477597	0.145663701378397
APOBEC3A	-0.518487555649247	0.125061525412622	0.476013316657079	0.262714632979946
APOBEC3B	0.996605242098396	0.00191634143348231	0.403557601344774	0.0101196941691861
APOBEC3B-AS1	NA	NA	NA	NA
APOBEC3C	0.0590858901745215	0.585734561968164	0.158232193387726	0.733770590514313
APOBEC3D	-0.159989921516205	0.0425618716422372	0.156579345069566	0.119809014908017
APOBEC3F	-0.063058111874889	0.438631213531679	0.127886206357741	0.610315784913357
APOBEC3G	0.0552299657671303	0.572513675987175	0.170020448500714	0.723939380921671
APOBEC3H	NA	NA	NA	NA
APOBEC4	-0.687319864495206	4.4159753550419e-12	0.335350025698402	1.63244914736296e-10
APOBR	-0.227181266198723	0.00454145538460663	0.179469275698705	0.0205250568276822
APOC1	1.28639842644233	2.17976438388642e-09	0.345323226269352	5.37194198161276e-08
APOC1P1	NA	NA	NA	NA
APOC2	0.0962578792728777	0.239086307102669	0.318438491289388	0.410085874255236
APOC3	-0.125948635531022	0.107175784317355	0.13207150583312	0.23590902151763
APOC4	-0.061003957163287	0.456450075235453	0.20410893864595	0.626036723315951
APOC4-APOC2	NA	NA	NA	NA
APOD	-0.487287960126814	0.0010545902083166	0.373376546472984	0.00611069077833695
APOE	0.715204415917193	0.000437472095056327	0.327172111247543	0.00291542725659554
APOF	0.0111328575318779	0.890915772839688	0.173626618494528	0.940294730846404
APOH	-0.151492476959358	0.0559367748897216	0.158035120850649	0.147242578636026
APOL1	0.00259837006649063	0.988246332978342	0.237208680697237	0.994526864570426
APOL2	0.129973333052389	0.296848420260006	0.176350353267193	0.474452141420388
APOL3	0.351984876561152	0.0162822579476182	0.236798024887549	0.0574386087099769
APOL4	0.109311258451626	0.175811110096093	0.208310563259801	0.332400957420387
APOL5	-0.0808359051648281	0.299671386334736	0.239817127893449	0.477310249710011
APOL6	0.298729160436327	0.0159848607263256	0.188798255317038	0.0566059345380344
APOLD1	0.273116393523945	0.0433210620405971	0.179523823881814	0.121462687029523
APOM	-0.247211070993584	0.00112505443884963	0.106131615750103	0.00644658235258381
APOO	-0.375516637447066	0.00463437380026034	0.181928435490553	0.0208473134763036
APOOL	0.233504981264574	0.0402851791420137	0.147209832904909	0.114908545384759
APOOP5	NA	NA	NA	NA
APP	0.115518345833517	0.48544153310035	0.209021669623097	0.652265950535481
APPAT	NA	NA	NA	NA
APPBP2	0.136242185029148	0.184674734532783	0.124098912911556	0.344471004628464
APPL1	0.219266753300154	0.16213407995102	0.176693526259362	0.314615733194394
APPL2	0.0351508710221816	0.815478629225613	0.173464401784596	0.893567994553305
APRG1	-0.0163995478619055	0.840797270257006	0.141763715256543	0.910016693577323
APRT	-0.21856885768306	0.112105512810025	0.187162278366324	0.243219740969608
APTR	0.0266587087751119	0.78478441690009	0.142214754346535	0.873863378579084
APTX	0.241993699511614	0.0121578776831597	0.139687776185395	0.0454266607781239
AQP1	0.0148921507050859	0.884555329960933	0.219266027968528	0.936720137477822
AQP10	-0.175274397679369	0.0328511854226881	0.355249007194055	0.0986516460869733
AQP11	0.00487916192841892	0.952700165389543	0.152110233626889	0.97686985645118
AQP12A	-0.101919557587187	0.200421391913232	0.286135208557476	0.363761997691119
AQP12B	-0.0789073461353859	0.336210083771576	0.356902113548225	0.513683883032047
AQP2	-0.251270678328321	0.0165788435286833	0.298054125356845	0.0582524392838434
AQP3	-1.64408203387053	3.03567094015337e-28	0.362734222459526	1.11058451170887e-25
AQP4	-0.0722951581212592	0.362992018445672	0.327896908491153	0.538622271263049
AQP4-AS1	-0.559022729090259	1.26845522683849e-05	0.373264788010484	0.000136073566523184
AQP5	-0.802085813565531	2.11962891658044e-11	0.378752617840888	6.94080339211734e-10
AQP5-AS1	NA	NA	NA	NA
AQP6	-0.153781470660359	0.0404545105217343	0.233828172938292	0.115222048155796
AQP7	-0.0055934798184316	0.942704132326944	0.318039884270739	0.970701168721572
AQP7B	NA	NA	NA	NA
AQP7P1	NA	NA	NA	NA
AQP7P3	NA	NA	NA	NA
AQP8	-0.0374751718740054	0.640896421010941	0.266107848599496	0.775677684088019
AQP9	0.335918148538223	0.00109556895931121	0.316252312170511	0.00630509296111326
AQR	0.0652462056942753	0.59669901397367	0.147287364344472	0.742166258939467
AR	-0.186621806519163	0.143055543552571	0.353489117492451	0.288551935659955
ARAF	-0.0513593271232557	0.505178988655213	0.10273379696156	0.669087256522292
ARAP1	-0.125489077229708	0.218449235645556	0.137163296101482	0.385886973956299
ARAP1-AS2	NA	NA	NA	NA
ARAP2	-0.120774851813053	0.128756708183445	0.154528552684298	0.268009475274134
ARAP3	-0.104019286119028	0.166834545827417	0.204271106160051	0.320774032974987
ARB2A	-0.326995383227125	0.00481351451695148	0.141313070633682	0.0214982034382643
ARB2BP	NA	NA	NA	NA
ARC	-0.0891975023537366	0.35569663903148	0.279189429411945	0.531254098937775
ARCN1	-0.250825333986196	0.0126413042186625	0.130194874264242	0.046902576362266
AREG	-0.141022992293977	0.0802338483873954	0.303850011942687	0.191354617166701
AREL1	-0.0969343339695548	0.194603637598728	0.108684426562237	0.356650076542357
ARF1	-0.0369287825827419	0.69993602730397	0.131566356069356	0.818372311039222
ARF3	0.542330965853649	1.21802445771426e-05	0.157797308538234	0.000131260847984961
ARF4	-0.315891617107098	0.011045740005356	0.145149892274242	0.0420789151119657
ARF4-AS1	NA	NA	NA	NA
ARF5	0.0119978916410944	0.905515115856293	0.138862879439049	0.949179204709419
ARF6	-0.283875347633055	0.0047115583832104	0.138289376201664	0.0211318024378232
ARFGAP1	-0.0174947595034482	0.837555119763243	0.134327621787053	0.907757793761174
ARFGAP2	-0.168051892853088	0.0222524785647995	0.0947508307482602	0.0734560271727569
ARFGAP3	-0.0735804931587596	0.570738828959938	0.153873992792553	0.722560606117587
ARFGEF1	-0.108126661070136	0.247700636592691	0.117963816680859	0.419872168705889
ARFGEF1-DT	-0.114953987714974	0.156425081006228	0.21368029317225	0.306962341059018
ARFGEF2	0.0575196312149641	0.468279172969538	0.096887881296386	0.636990561653992
ARFGEF3	-0.413936799437755	0.00101196391980361	0.374781718101453	0.00589913802591008
ARFIP1	0.0105718694751592	0.907973343425294	0.124479531901185	0.950670402355734
ARFIP2	-0.187547516139411	0.0595738528487949	0.140127674887773	0.154195850646326
ARFRP1	-0.0892915742688329	0.231240293794017	0.132252108523094	0.400709497265434
ARG1	-0.00952122840173103	0.904772027482493	0.209027458088759	0.948794299579377
ARG2	-0.609224945707951	5.92360976227882e-05	0.185560807228828	0.000530126847514949
ARGFX	NA	NA	NA	NA
ARGFXP2	NA	NA	NA	NA
ARGLU1	-0.0177315513984753	0.899059241657444	0.18853890011191	0.945395611711646
ARGLU1-DT	0.03657922595327	0.649803692115132	0.345291440172546	0.782397125517278
ARHGAP1	-0.106153658536265	0.149745093116913	0.105714027266651	0.297596809108155
ARHGAP10	0.317122955224962	0.0211652191566254	0.265653835704169	0.0706472841410152
ARHGAP11A	0.559208130006135	0.000145704901402412	0.200999095516653	0.00114253965367989
ARHGAP11A-DT	NA	NA	NA	NA
ARHGAP11A-SCG5	NA	NA	NA	NA
ARHGAP11B	1.01044530241534	5.26115153951848e-07	0.232851578431706	8.083734577628e-06
ARHGAP11B-DT	NA	NA	NA	NA
ARHGAP12	-0.0112325905894451	0.930480655887083	0.163228595562768	0.963107863675352
ARHGAP15	-0.451493021479189	0.0620472933939335	0.302203142559304	0.158754802859359
ARHGAP15-AS1	NA	NA	NA	NA
ARHGAP17	-0.19220746604147	0.0150870402252622	0.1066928522359	0.054003358053279
ARHGAP18	-1.27807495463341	1.87748803629064e-07	0.28721964096099	3.16177925730564e-06
ARHGAP19	0.0754356885082914	0.556722720066986	0.163856727167745	0.711418211207551
ARHGAP19-SLIT1	-0.108873597475032	0.180294847140621	0.14512345783216	0.338645336060621
ARHGAP20	-0.0237068467010746	0.76244011988673	0.214159900719559	0.860085959802048
ARHGAP21	-0.0896854597282663	0.4984092768278	0.191947142415909	0.663056203448845
ARHGAP22	-0.0794655697634733	0.32014835545045	0.237974374226063	0.497964224769323
ARHGAP22-IT1	-0.0324371496940833	0.686689411385334	0.224327181709308	0.808873734574979
ARHGAP23	-0.100325085626919	0.198696619829608	0.218528218459286	0.361575195193882
ARHGAP24	-0.06315259965179	0.612328330611117	0.239351303907219	0.754178944000307
ARHGAP25	-0.430944650294837	0.0252905099966315	0.245748774979493	0.0809899383668161
ARHGAP26	0.172931469064837	0.179494748679777	0.210985346392673	0.337440010081219
ARHGAP26-AS1	-0.295240228227525	0.00437868750898833	0.235500699293831	0.0199252348816692
ARHGAP26-IT1	NA	NA	NA	NA
ARHGAP27	-0.166373425020636	0.0669078074294006	0.144004779650073	0.167993937503781
ARHGAP27P1	-0.137184067498176	0.0848360497062838	0.114093693237861	0.1995273928971
ARHGAP27P1-BPTFP1-KPNA2P3	NA	NA	NA	NA
ARHGAP27P2	NA	NA	NA	NA
ARHGAP28	0.114121981298478	0.205790981350278	0.330096544537166	0.370120260490893
ARHGAP28-AS1	NA	NA	NA	NA
ARHGAP29	0.0754522757920776	0.346679537025245	0.216891589571784	0.523833446994137
ARHGAP29-AS1	NA	NA	NA	NA
ARHGAP30	-0.362616406035211	0.00433722475946069	0.184289133837644	0.0197577441328889
ARHGAP31	-0.0106289672124165	0.897403785332289	0.167630109690837	0.944497342441637
ARHGAP31-AS1	NA	NA	NA	NA
ARHGAP32	-0.784532562378992	1.17725297203698e-13	0.216574761240115	5.36054309305851e-12
ARHGAP33	-0.183874458749079	0.0196340766836236	0.144023999992941	0.0664564481017402
ARHGAP35	-0.270949156123879	0.0014003743408586	0.117524883536839	0.0077970462184935
ARHGAP36	-0.0649323420046935	0.431810097754921	0.238147391596896	0.603919593828086
ARHGAP39	-0.31073221428623	9.79728198573515e-05	0.24844404511025	0.000813972304053696
ARHGAP4	-0.279489204086908	0.0223104397413457	0.178007353745937	0.0736140095444696
ARHGAP40	NA	NA	NA	NA
ARHGAP42	0.00888484392267573	0.937752122519428	0.238082585452332	0.96764668290669
ARHGAP42-AS1	NA	NA	NA	NA
ARHGAP44	-0.413827259674099	9.32012521679587e-07	0.145745203894954	1.35176853708265e-05
ARHGAP44-AS1	NA	NA	NA	NA
ARHGAP45	-0.400764354798245	0.00521153553272462	0.213888422099293	0.0228856731102822
ARHGAP5	-0.294597539058091	0.0929961828088461	0.239422460329651	0.212936873100346
ARHGAP5-AS1	-0.0139530200365593	0.881237848139969	0.275946013943982	0.934738474463726
ARHGAP6	-0.258901735468042	0.000795780259528762	0.157875174533869	0.00481930124632978
ARHGAP8	0.848890037740318	8.73107812008279e-11	0.330177936079288	2.62786874652534e-09
ARHGAP9	-0.485421370060327	0.024321413601767	0.272773142936272	0.0785743110864638
ARHGDIA	-0.134937518418824	0.0830178511886187	0.105567497033277	0.1962836042386
ARHGDIB	-0.415358987236079	0.0273736355046331	0.238744436195794	0.0861526508117486
ARHGDIG	-0.0625604489803999	0.415294680286169	0.339079027747179	0.589633187302563
ARHGEF1	-0.00115474935203457	0.989067440649265	0.14938026532615	0.994928511573753
ARHGEF10	0.125085993196811	0.117393986524699	0.222177660912861	0.251107157264877
ARHGEF10L	-0.192079854743886	0.0138909515439092	0.140436660863731	0.0505751717244697
ARHGEF11	0.0187380647628533	0.807284862517618	0.108989272724462	0.888473936605879
ARHGEF12	-0.0758626052463214	0.316041905310564	0.135380919270821	0.493389862604229
ARHGEF15	-0.238183747013795	0.00157782334599051	0.133088335023634	0.00860000862537184
ARHGEF16	-0.24589491829166	0.00317839290570679	0.291534723511318	0.0152999816393358
ARHGEF17	-0.040288239097824	0.615243038726495	0.173200736199249	0.756664647892155
ARHGEF17-AS1	NA	NA	NA	NA
ARHGEF18	-0.432051268637447	0.000308814431068976	0.154450995494889	0.0021813360229203
ARHGEF19	0.309190521126042	0.0154244259519729	0.312627591124677	0.0549699184203751
ARHGEF2	0.0183255209232814	0.80698181600445	0.115534106910416	0.88827727053581
ARHGEF2-AS1	NA	NA	NA	NA
ARHGEF2-AS2	NA	NA	NA	NA
ARHGEF25	-0.0676734681706107	0.419812509699097	0.244960227865167	0.593431593052104
ARHGEF26	-0.088904597470788	0.271574465548175	0.197282883272425	0.447193743944337
ARHGEF26-AS1	-1.38170949209206	1.21512339423009e-12	0.42520639283241	4.90184473425251e-11
ARHGEF28	-0.230019572918632	0.0232402035094418	0.266885413634475	0.0759017820943274
ARHGEF3	-0.206130036807108	0.173352604062643	0.210485475254498	0.329278390977103
ARHGEF3-AS1	NA	NA	NA	NA
ARHGEF33	-0.188102193914694	0.0189637628615962	0.177040663160967	0.0646309161837791
ARHGEF34P	NA	NA	NA	NA
ARHGEF35	NA	NA	NA	NA
ARHGEF35-AS1	NA	NA	NA	NA
ARHGEF37	-0.772284784130029	1.22070652645323e-14	0.253156759374585	6.52447652010354e-13
ARHGEF38	-0.021864241787787	0.793866950173187	0.357821593216069	0.879729622713853
ARHGEF38-IT1	NA	NA	NA	NA
ARHGEF39	-0.0405794791871748	0.69326845368173	0.146553436219362	0.813451853498818
ARHGEF4	-0.25754129543802	0.00080358774689735	0.153443706833722	0.00485792831949142
ARHGEF40	0.256192923439215	0.00103647235596296	0.18504394806919	0.00601885794230379
ARHGEF5	-0.646572846963293	2.01118568623052e-05	0.265146551254683	0.000203215947981549
ARHGEF6	-0.25022169513433	0.13033549266234	0.215017630129646	0.270605559569686
ARHGEF7	0.129668591863938	0.146832508072435	0.126403706293598	0.29384504279817
ARHGEF7-AS1	NA	NA	NA	NA
ARHGEF7-AS2	-0.0663033084305353	0.417502540705327	0.269512031250956	0.591664089442753
ARHGEF7-IT1	NA	NA	NA	NA
ARHGEF9	-0.0400426057130224	0.718730496709098	0.140259864158736	0.831692338423426
ARHGEF9-IT1	NA	NA	NA	NA
ARID1A	-0.0518211148696862	0.501182432884499	0.11515612043233	0.665410464483555
ARID1B	0.0339726209551257	0.811454882812864	0.180066957640866	0.891306613438563
ARID2	0.964800197643138	5.72422580355623e-09	0.182216952096767	1.31737903823926e-07
ARID3A	0.211945371128519	0.00608481024831073	0.129613516084412	0.0259368398270199
ARID3B	0.101658487934022	0.296698745506136	0.13773559559379	0.474355837921541
ARID3C	NA	NA	NA	NA
ARID4A	-0.067084318041529	0.606313244079798	0.156958151917251	0.749817037307917
ARID4B	0.0292216356480277	0.69014472295739	0.125108046452583	0.811446826421724
ARID5A	0.214805067067264	0.0642989308421441	0.177381788705471	0.163005855858955
ARID5B	-0.0858024286917382	0.274652102943932	0.140692165924634	0.450339461584676
ARIH1	0.150785670838629	0.111747268016122	0.120446092082944	0.242748288291779
ARIH2	-0.227339175555895	0.00685509804104779	0.117597022805078	0.0285772741322187
ARIH2OS	-0.201547817016	0.0208425637250029	0.127905103582496	0.0697018691380356
ARK2C	0.368702431607615	0.0116044233139508	0.394645635266106	0.0437749792531061
ARK2N	-0.0479817863951959	0.541261889248163	0.120250455243986	0.698603164717565
ARL1	-0.0853459445194111	0.428474957958362	0.124767795606042	0.600793638598989
ARL10	-0.0819979523186948	0.31168563241121	0.164929424476756	0.489281439626736
ARL11	-0.11194602525321	0.171114944716555	0.159526486562601	0.326442359204029
ARL13A	NA	NA	NA	NA
ARL13B	0.0598730979932726	0.807089408055595	0.272209118595957	0.888304899088733
ARL14	1.7824802387881	1.21312437653955e-06	0.546691517706703	1.71266042220844e-05
ARL14EP	0.212988708033203	0.144053799447794	0.172579817930615	0.289952340208949
ARL14EP-DT	NA	NA	NA	NA
ARL14EPL	NA	NA	NA	NA
ARL15	0.285935142861889	0.0167348253134152	0.166628708813851	0.0586715068283028
ARL16	0.162033400757898	0.207164411965618	0.154060418957596	0.37183400926226
ARL17A	0.231208829604295	0.00718939159211601	0.137056624306583	0.0297024338382223
ARL17B	NA	NA	NA	NA
ARL2	0.139268718237552	0.164310604692876	0.157615259547631	0.317301303328917
ARL2-SNX15	NA	NA	NA	NA
ARL2BP	-0.0319516436809407	0.666883996478357	0.115122294763201	0.795067508780439
ARL3	-0.256121009186699	0.0181205722707746	0.195876588230329	0.0624696056886377
ARL4A	-0.0903629776678148	0.578296374207123	0.20533406773093	0.72828481003626
ARL4C	0.469910788147987	0.0024041034039074	0.220982245370054	0.012177767994154
ARL4D	-0.182643077641873	0.0209292100670197	0.195873829078328	0.0699695775030865
ARL5A	0.472612356962249	0.00113277743509347	0.172647990744366	0.00648056198308127
ARL5B	0.602951265642575	0.000432694779978875	0.21382127166928	0.00288965395958787
ARL5C	-0.152174586242716	0.0618780654087935	0.275914577727383	0.158516318955594
ARL6	-0.528907364689437	0.00173325925046743	0.233159832418269	0.00928972670767072
ARL6IP1	0.485804380868831	9.73368215124859e-05	0.156990706582903	0.000809656526516809
ARL6IP4	0.0152473464747628	0.878593009569927	0.129652326630299	0.933319557523498
ARL6IP5	-0.127267730828152	0.388666475892429	0.186125696409032	0.563596935143952
ARL6IP6	0.701590048521316	2.64769408859804e-06	0.183564777078864	3.45731820713611e-05
ARL8A	-0.00613350341073955	0.962251150222285	0.162841742536164	0.98224886499094
ARL8B	-0.0349562236356914	0.77207497614773	0.147243592687866	0.86621154332357
ARL9	-0.261453510102536	0.00821210031387002	0.252221961908897	0.033108979015772
ARLNC1	-0.0949001121243666	0.239392596015498	0.253387303003769	0.410466887045215
ARMC1	0.634832607948204	4.8509926991649e-08	0.138801561741852	9.35756491668909e-07
ARMC10	0.451725011106551	0.000727870542295936	0.155881001265067	0.00448201456626244
ARMC12	0.162047292164095	0.074040386325175	0.259227177919763	0.180478226011934
ARMC2	-1.53304372436206	1.05039841481151e-17	0.258483245829509	8.22450330770678e-16
ARMC2-AS1	NA	NA	NA	NA
ARMC3	-2.60228034966925	2.14748030807992e-20	0.483900323830513	2.34883426067773e-18
ARMC5	-0.134944475683967	0.284337581178551	0.161512744301935	0.461054496028402
ARMC6	0.0694308095748308	0.407622693412229	0.150576896224687	0.582353693951726
ARMC7	-0.152970983295754	0.0461622383024897	0.104075009164434	0.127408498249288
ARMC8	0.211248870857861	0.07331923031832	0.133802292929877	0.179198829325082
ARMC9	-0.345540806169655	0.00265369514199836	0.192302956082807	0.0131531785139134
ARMCX1	0.109477421869429	0.572734456069803	0.278112944058705	0.724116810066446
ARMCX2	-0.341807225924491	0.0122934944123942	0.257627934432596	0.0458526380623295
ARMCX3	-0.470120342308514	0.0108258895737202	0.227410707631107	0.0414348035470363
ARMCX4	-0.00171075988984012	0.982843029101467	0.166322201404319	0.991943994438897
ARMCX5	-0.0534695246152055	0.554729644801813	0.127490561690659	0.70974713748478
ARMCX5-GPRASP2	NA	NA	NA	NA
ARMCX6	-0.398035719022315	7.07485466873631e-05	0.183709611905408	0.00061626166344793
ARMH1	-0.415518618217275	8.18836217729189e-06	0.191821897579386	9.24196048084876e-05
ARMH2	NA	NA	NA	NA
ARMH3	-0.0589158903434736	0.557912229596227	0.122312011058853	0.712358502263441
ARMH4	-1.03408478002853	8.56021628992222e-14	0.355345859431626	4.00969601447813e-12
ARMS2	NA	NA	NA	NA
ARMT1	0.889148671930241	8.39382272054352e-08	0.200722236396557	1.52620843450911e-06
ARNT	-0.368213414552982	2.86031002548301e-06	0.122335447633018	3.70078770919049e-05
ARNT2	1.54490511196055	2.68831827708288e-12	0.366471890128121	1.01863259859681e-10
ARNT2-DT	NA	NA	NA	NA
ARPC1A	0.458256155477923	0.00883558478896973	0.229648157798179	0.0352013281331485
ARPC1B	-0.432391644947822	0.00488018877216068	0.196384985583242	0.0217372659250485
ARPC2	0.256786581670061	0.0316547347876044	0.151599009857346	0.0960030097742962
ARPC3	-0.219453972555912	0.0494397466809697	0.130155435792058	0.134271340691603
ARPC4	-0.227475438202436	0.00514838237414637	0.118852788322943	0.0226693350481452
ARPC4-TTLL3	NA	NA	NA	NA
ARPC5	0.133445891513337	0.127413754394214	0.118746004934551	0.266206425215717
ARPC5L	-0.212094233247793	0.0743864413193312	0.144293354353303	0.1809890950986
ARPIN	-0.205970153722643	0.0424732169290953	0.175740381424782	0.119680416805808
ARPIN-AP3S2	NA	NA	NA	NA
ARPP19	0.406713454413796	0.00415816905538875	0.175989157396858	0.0190780066651431
ARPP21	0.00232895318778663	0.976553626480444	0.353364645074328	0.989053829433052
ARR3	-0.116556292733825	0.148123370432199	0.133618744092441	0.295453073622939
ARRB1	-0.0824533038522142	0.287610524608656	0.129325258634236	0.464768424293043
ARRB2	-0.195550028134854	0.0394495749468319	0.155661236361068	0.113287390823769
ARRDC1	-0.320750131420811	0.00295400356788302	0.138844613044647	0.0143965924146804
ARRDC1-AS1	-0.0937996480479983	0.250056970381605	0.117237640737701	0.422463349666379
ARRDC2	-0.580464015729507	0.00017470460743968	0.190051119064763	0.00133299427014116
ARRDC3	-0.294262943595766	0.228531908130022	0.278678795821934	0.397705122497412
ARRDC3-AS1	-0.234751661552878	0.00336294864878214	0.147993459103401	0.0160211960885739
ARRDC4	-0.0413880418777552	0.819033996428174	0.211547049305528	0.895491363726251
ARRDC5	NA	NA	NA	NA
ARSA	-0.230891281884399	0.0033069567410047	0.126559513285935	0.0157970092497476
ARSB	0.2412098272883	0.00172499001925975	0.114028948787444	0.00925241739602443
ARSD	-0.713983490918364	8.32948492886998e-08	0.23831212460518	1.51580909696134e-06
ARSD-AS1	NA	NA	NA	NA
ARSF	-0.0616188269096538	0.449822780601198	0.290146943471975	0.619925242651631
ARSG	-0.200136491858672	0.0347799373163508	0.152273654483779	0.103003386903523
ARSH	NA	NA	NA	NA
ARSI	-0.157888101966144	0.0523282785793436	0.342907217916762	0.139966436805129
ARSJ	-0.0650022930483722	0.592938908885951	0.311819518784214	0.739092445964342
ARSK	0.181209871328808	0.194184044644524	0.1831733485619	0.356132633561226
ARSL	0.00264570122859534	0.983791172257917	0.385010884786029	0.99234953813181
ART1	-0.0631525795011792	0.416460556892044	0.170328856577805	0.590861659374191
ART3	0.313852716566218	0.092376213837109	0.36049376497863	0.212101591672248
ART4	-0.111347996372568	0.162829815705785	0.201525679335165	0.315504142038266
ART5	-0.187839795065106	0.0400516810391519	0.312191526912656	0.114498618192208
ARTN	0.0701175822411704	0.517690873655731	0.292929047582956	0.679295198076863
ARV1	0.152619599384457	0.0567252025630187	0.136443734961869	0.148727551363486
ARVCF	-0.161004830834396	0.0358985830573973	0.190142258106465	0.10537170201894
ARX	-0.376595971988242	3.56307959498945e-06	0.279738311181014	4.47102223099237e-05
AS-PTPRE	NA	NA	NA	NA
AS3MT	-0.14095793162002	0.195786976622669	0.264732513834368	0.358045665513782
ASAH1	-0.0638566846204205	0.546543620227997	0.179699609341625	0.702940300498113
ASAH1-AS1	NA	NA	NA	NA
ASAH2	NA	NA	NA	NA
ASAH2B	-0.138293157091287	0.0876142230728073	0.200662958660799	0.204160575376883
ASAP1	0.461512379897135	8.81292416467514e-05	0.157408931727717	0.000743840246023237
ASAP1-IT1	0.24775415792135	0.0373188791213259	0.202518373999912	0.1085347171156
ASAP1-IT2	-0.0622731617087784	0.444426935295339	0.151193681510714	0.615574299617654
ASAP2	0.315665324919342	0.0789690876053769	0.274405570517243	0.189188785130235
ASAP3	-0.243043233039857	0.00277414265086124	0.27622388880363	0.0136798821539913
ASB1	-0.185480645441458	0.122369528653246	0.140931301291549	0.258698717594224
ASB10	-0.060857484399311	0.446160621256605	0.167754777917039	0.616997399967358
ASB11	-0.212923559082077	0.0326080744471028	0.257746163343586	0.0981851471112636
ASB12	-0.0336072545821067	0.824705897278968	0.336238531395791	0.899055067449551
ASB13	-0.172102991981932	0.153130841823192	0.18711915457023	0.302540347546212
ASB14	-0.0645227612874653	0.413624936614338	0.133969638260724	0.588014707893585
ASB15	-0.0874991495353165	0.306754603095923	0.31166573314364	0.484594244228055
ASB15-AS1	NA	NA	NA	NA
ASB16	-0.0888391498962986	0.277310661429178	0.127912977757391	0.453192769937287
ASB16-AS1	-0.139527016730117	0.0815296940035378	0.121010222308279	0.193661544504765
ASB17	-0.106341221505817	0.624440397089746	0.29679107400038	0.763380813841523
ASB18	NA	NA	NA	NA
ASB2	-0.324406987835066	0.000721187453742808	0.186587442889735	0.00444592579342494
ASB3	0.284701744332297	0.000434455500448549	0.106446860716407	0.00289987771752682
ASB4	-0.0593100186031761	0.453426397254875	0.33891664070623	0.623147440545698
ASB5	-0.0225956650748963	0.785022193423713	0.192383951920574	0.873990551563973
ASB6	-0.184039655574949	0.0222843788143971	0.115413812262231	0.0735498886393983
ASB7	-0.000860311402618097	0.991286409163655	0.114735703191974	0.995814567667068
ASB8	-0.20199934293264	0.0180133202638585	0.108381265669912	0.0621907977023778
ASB9	0.817408226403303	3.53369655877409e-05	0.313854209088329	0.000333844645060674
ASB9P1	NA	NA	NA	NA
ASCC1	0.235768897917188	0.0550784509774091	0.144167690402567	0.145413945368335
ASCC2	-0.344933579484308	0.00203979648454622	0.137367227043059	0.0106514429657928
ASCC3	0.491745966841381	1.19518994234932e-05	0.157102730074794	0.000129168512305141
ASCL1	0.000116639311815254	0.998838002827447	0.345465821509381	0.999073422362383
ASCL2	0.139746950572369	0.215556712933843	0.343936030089662	0.382524523748847
ASCL3	-0.108974142054901	0.175742505848087	0.26814060417789	0.332330472470418
ASCL4	NA	NA	NA	NA
ASCL5	0.0378812782081534	0.638701080757553	0.25930783589352	0.774080319430804
ASDURF	NA	NA	NA	NA
ASF1A	0.290506952516339	0.0288660684846128	0.170413548319832	0.0896041582060357
ASF1B	0.383665448739708	0.000233291292013736	0.176083845182393	0.0017206145030377
ASGR1	-0.153965359767023	0.0596938306517627	0.284218469146387	0.154412214141138
ASGR2	-0.100601280610429	0.338104238020934	0.259382758332412	0.51516830579967
ASH1L	-0.012569532443519	0.916328753003286	0.132580005140978	0.955183740673692
ASH1L-AS1	-0.0334668753728749	0.826921318920112	0.176284378350094	0.900695214114566
ASH2L	0.151778606128096	0.0512429106496443	0.11711089432934	0.13784524861496
ASIC1	-0.245758614872596	0.00211601360770394	0.213770739728228	0.0109832907881286
ASIC2	0.0113742336621575	0.888060341741183	0.335494345255783	0.938387151606303
ASIC3	-0.0541321031924148	0.474862331171679	0.177359277844155	0.642731632654964
ASIC4	-0.130104137131801	0.116996744490557	0.300649508977547	0.250560549187033
ASIC4-AS1	NA	NA	NA	NA
ASIC5	0.019265827148168	0.814129539830468	0.303054707682957	0.892996366278765
ASIP	-0.230026759053531	0.0148791652380252	0.186597418056863	0.0534124525775091
ASL	-0.71939183198242	4.8586357585442e-08	0.168486675156102	9.36379583656216e-07
ASMER1	NA	NA	NA	NA
ASMER2	NA	NA	NA	NA
ASMT	-0.0236869704427891	0.765573719766358	0.12191777115195	0.862062659717807
ASMTL	-0.347195259068768	0.00762523391764896	0.160869736914987	0.0311651266887217
ASMTL-AS1	-0.0985584052296599	0.230971080784814	0.17167869599082	0.400373773643736
ASNS	0.737875277131553	2.61535629510524e-13	0.160084543492746	1.12795213873655e-11
ASNSD1	0.331803647189719	0.00658034575170351	0.154285273070188	0.0276779724129416
ASNSP1	NA	NA	NA	NA
ASPA	0.0302404650074651	0.740097061294129	0.331922975983374	0.845681438866545
ASPDH	-0.107848840608639	0.293385254726733	0.214565263863668	0.47125978198687
ASPG	-0.0982228754963946	0.215264678319716	0.355329216914784	0.382234410817244
ASPH	0.0874065555173873	0.423287039700757	0.177561926812125	0.596554708781241
ASPHD1	-0.0292210923818392	0.707664777664631	0.145235153229553	0.82382473136809
ASPHD2	-0.135937227498759	0.30436194343809	0.158539638805414	0.482333506238723
ASPM	1.18716888787815	7.23423308366692e-11	0.240875603952113	2.18977449076075e-09
ASPN	0.832811406946641	0.000191614937912826	0.372477871213751	0.00144847786518427
ASPRV1	-0.440355764465425	0.00122518053189297	0.214009195757556	0.00693256152166316
ASPSCR1	-0.00616646448443442	0.942384047436786	0.136777922056753	0.970535434427839
ASRGL1	-0.442408593731826	2.04596363084363e-05	0.259618795872146	0.000206533312477978
ASS1	-1.32878903832736	3.47729210491034e-08	0.415362549085927	6.87648286804218e-07
ASTE1	-0.0246834318503016	0.822344404935451	0.138931710445955	0.89746057338504
ASTILCS	NA	NA	NA	NA
ASTL	NA	NA	NA	NA
ASTN1	-0.040664105429736	0.606137670194411	0.355107785096737	0.749643912056819
ASTN2	-0.300725061129082	0.039834012097586	0.285218581030425	0.114106729954073
ASTN2-AS1	NA	NA	NA	NA
ASXL1	0.115150549030522	0.161886834033742	0.117079654863088	0.314337182591689
ASXL2	0.126092072199182	0.118654675276883	0.102717937760255	0.253216690606475
ASXL3	-0.185991606018268	0.0203586738484996	0.225965404429132	0.0685136560550043
ASZ1	0.0138062444439092	0.866857152115313	0.259514353056394	0.925988819509405
ATAD1	0.259729367051691	0.0293643612362062	0.160889852350099	0.090669729492296
ATAD2	1.43903497988466	3.57994592794171e-16	0.215497004271584	2.31594123917668e-14
ATAD2B	-0.0356958500180042	0.638332382548408	0.102191069350848	0.773766056857735
ATAD3A	-0.00962422558576473	0.900832986809133	0.16658453754472	0.946369697351371
ATAD3B	-0.151915936049208	0.0621973760787716	0.171534014868878	0.159084633921824
ATAD3C	-0.223775805943242	0.00595274735811185	0.181865996691401	0.0254711325250606
ATAD5	0.330616590700216	0.000121730058616073	0.125672054724582	0.000979518435257665
ATAT1	0.0638456090153391	0.401551165154998	0.140422199403204	0.576693655836546
ATCAY	-0.0469080386111524	0.562620292262315	0.279937405029007	0.716151168657113
ATE1	-0.00498281934782314	0.950314125422951	0.101917175893168	0.975656450607123
ATE1-AS1	NA	NA	NA	NA
ATF1	0.500793727961651	0.00353972388938459	0.186092454184281	0.016694687977073
ATF2	0.0584176925695645	0.523927752889958	0.120402098181733	0.684994566756266
ATF3	-0.0698248081274313	0.375079562737112	0.202413422107063	0.550904762188263
ATF4	0.36180177622844	5.67285392041512e-05	0.125529914160177	0.000510918027747404
ATF5	0.199117810932286	0.0806402176680355	0.214700068321028	0.192086302054114
ATF6	0.202541717293314	0.0115536772981774	0.0970135744105557	0.0436300905125515
ATF6-DT	NA	NA	NA	NA
ATF6B	-0.136703291265609	0.0793906932712916	0.107213444637699	0.189834473802517
ATF7	0.0553929734820357	0.598131280642722	0.136165940030489	0.743301466199085
ATF7-NPFF	NA	NA	NA	NA
ATF7IP	0.0870213656997181	0.423549926611195	0.134397095974596	0.596845921952646
ATF7IP2	-0.381089326186395	0.00903805514858065	0.221672784197213	0.0358291234032049
ATG10	0.182978440868784	0.0203984135558309	0.126463515396762	0.0686166672861724
ATG101	-0.112634973935783	0.345599408568688	0.149426797974242	0.522788181163541
ATG12	0.280111838292422	0.0115748697912907	0.133884747940045	0.0436867951087511
ATG13	-0.10937919737064	0.150480578273631	0.0918993485191937	0.29861099695017
ATG14	-0.149577192647986	0.200873819711692	0.153558570657313	0.364346317488429
ATG16L1	-0.0363965365347664	0.694680139067891	0.11551505275292	0.814296039005957
ATG16L2	-0.375268236497618	0.00251987299643209	0.174917126955714	0.0126494405278667
ATG2A	-0.176708612296718	0.0640846742747528	0.12389913777397	0.162618118086101
ATG2B	-0.255007485126665	0.00445523917906024	0.117733883102315	0.0202042573499635
ATG3	0.133657915673168	0.107014299692964	0.125350215144038	0.2356268989504
ATG4A	-0.291018558128827	0.00207664337853245	0.126167125486475	0.0108159783625626
ATG4B	0.154655069018639	0.0416857423236765	0.108941009341556	0.117890146123696
ATG4C	0.635792173105603	8.31924759560034e-06	0.165171051820783	9.3747272825833e-05
ATG4D	-0.0445708154643292	0.706370331559596	0.166400478612769	0.823066877156211
ATG5	0.0934132201281943	0.447072751380895	0.153211123975832	0.617655797601036
ATG7	-0.0954774372415979	0.297052177188328	0.120515751198193	0.474634800283067
ATG9A	-0.122961323499111	0.108303790107843	0.117108425534817	0.237603197094533
ATG9B	-0.415526340554084	2.12595179354895e-07	0.164002702623085	3.54086115442034e-06
ATIC	0.91398690012867	1.41304842705718e-11	0.170738552696043	4.80887196921838e-10
ATL1	-0.624699722373825	8.09419156572736e-06	0.213494065251076	9.15515196338853e-05
ATL2	0.922114471500962	4.28280793241604e-07	0.260392779671031	6.70171219156292e-06
ATL3	-0.334788997679231	0.092216668319144	0.23157910014978	0.211837770386913
ATM	-0.0986403552556717	0.2065521348989	0.128848086794049	0.371048912158802
ATMIN	-0.075059817322953	0.432964684297812	0.124210772810176	0.604918842375685
ATN1	-0.163219136647399	0.0385402721615547	0.154019588632295	0.11129369011922
ATOH1	-0.101617499730743	0.333711208323618	0.326931872355558	0.511264846889448
ATOH7	-0.081056230141589	0.320481905086427	0.273297931834344	0.498227382520983
ATOH8	-0.238629065754492	0.00213132730301682	0.250116018665273	0.011046564250785
ATOSA	-0.475345403052456	0.000163184019838768	0.164808390238729	0.00125912789707593
ATOSB	-0.120827363556053	0.140641666459211	0.132515238891765	0.285303587055259
ATOX1	0.0120204303433743	0.925257417397786	0.171172947215458	0.960557553555898
ATOX1-AS1	NA	NA	NA	NA
ATP10A	-0.0800590163202166	0.308422650622988	0.201696651253601	0.486248623491283
ATP10A-DT	NA	NA	NA	NA
ATP10B	-0.727642270972971	7.00683189080039e-11	0.366341559001248	2.13005681792111e-09
ATP10D	-0.165542651602845	0.276287968939971	0.208463703163547	0.451973973705747
ATP11A	-0.116165009819703	0.135883928941626	0.176309105253639	0.27888390855327
ATP11A-AS1	-0.157241638978783	0.0745648599817716	0.199612283491536	0.181192328294046
ATP11AUN	NA	NA	NA	NA
ATP11B	-0.000178647456793586	0.998433264610737	0.140111351610899	0.998991505603758
ATP11B-DT	NA	NA	NA	NA
ATP11C	0.875745167629459	8.197764945476e-14	0.206812933805102	3.85694843410322e-12
ATP12A	-2.09895011645586	4.55166384421004e-37	0.406387905852867	5.36565306168294e-34
ATP13A1	0.0222819964078213	0.819797399581814	0.14147654712415	0.895712775475526
ATP13A2	-0.175263564064668	0.114008857265305	0.170464426526798	0.246199261379249
ATP13A3	0.0962038899684776	0.329010615925259	0.122719148181848	0.506697362412401
ATP13A3-DT	0.007867859518682	0.923505804903648	0.171108923345936	0.959794145632089
ATP13A4	-0.582988906520029	4.83334176294204e-06	0.358193219872539	5.83382701182407e-05
ATP13A4-AS1	-0.0696379568216193	0.393969542346265	0.284705157505739	0.569302623198406
ATP13A5	-0.180626590360368	0.0509440981082514	0.314352628299923	0.137319971768164
ATP13A5-AS1	NA	NA	NA	NA
ATP1A1	-0.52068901102038	3.62942958465841e-05	0.166620872464405	0.000341823641175618
ATP1A1-AS1	-0.178871307092015	0.0238328226069756	0.133299320165869	0.0773846461970031
ATP1A2	-0.240508051313106	0.00249400584651098	0.311670969539101	0.0125373868886796
ATP1A3	-0.13694556061464	0.283100066345554	0.302321756811205	0.459785710507946
ATP1A4	-0.0812151650763621	0.309691657636336	0.234405589418211	0.487366195076674
ATP1B1	-0.454862890201093	0.0240729668977804	0.32814064927936	0.0779972949464045
ATP1B2	0.0988053563790457	0.215501456906947	0.20386539942437	0.382494806700837
ATP1B3	-0.180455615933465	0.026276420120316	0.15328001412242	0.0833920667862676
ATP1B4	-0.0568486426997115	0.478850703373781	0.187260551627238	0.646768496173664
ATP23	0.192179584662897	0.06282950618898	0.160258917811716	0.160314970156802
ATP2A1	0.00941274453494143	0.901609181367062	0.141110708747473	0.94676326121778
ATP2A1-AS1	0.125703006758462	0.128014209831153	0.192992266793408	0.267145310622269
ATP2A2	-0.117706225162698	0.20591198785316	0.120073184450001	0.370181010781683
ATP2A3	-0.243717074836722	0.00687673367085446	0.185751758635893	0.0286449571578054
ATP2B1	0.166727390648635	0.302689206637957	0.232348214863262	0.480504086372331
ATP2B1-AS1	-0.391972538705602	0.00199114238266995	0.188170691083175	0.0104475890746473
ATP2B2	-0.086464240905795	0.275470393609265	0.352112195379053	0.451007611215279
ATP2B2-IT2	NA	NA	NA	NA
ATP2B3	-0.125052390676862	0.111786301894645	0.308386244861171	0.242789606647297
ATP2B4	0.399938921537925	0.000833363793499226	0.196068740760034	0.00500797120766357
ATP2C1	0.909385619160645	1.38317928666447e-09	0.17729875831406	3.52760592352565e-08
ATP2C2	-0.572177270935332	1.67394086624116e-07	0.304392605972851	2.85731958416816e-06
ATP2C2-AS1	-0.0838141501275308	0.302659359427913	0.20090246223098	0.480504086372331
ATP4A	-0.234388901633013	0.00313899375344071	0.173946069165945	0.0151380165960021
ATP4B	-0.178792468139371	0.0197061450047915	0.249161858851846	0.0666366041205849
ATP5F1A	0.0123161996191718	0.862066561492452	0.126865022097144	0.922682994618327
ATP5F1B	0.476448285042942	9.97820603933325e-05	0.155271330400834	0.000825804826910654
ATP5F1C	0.246621751620786	0.0472380406172781	0.156792676922402	0.129709653505728
ATP5F1D	0.0106300529564078	0.934067050862764	0.174625777057683	0.965333169510892
ATP5F1E	0.152841331600741	0.0507902741419105	0.119600624480373	0.1370620408263
ATP5IF1	-0.506098890537161	0.000317905783412491	0.176636678364694	0.00223587763282388
ATP5MC1	0.253058867454778	0.0847331064879004	0.219210836428477	0.199353127462939
ATP5MC2	0.0911402324873741	0.26643943505723	0.103906356965141	0.441375468223855
ATP5MC3	0.585086298204164	1.24188879036892e-05	0.176883460707497	0.000133561268336737
ATP5ME	0.0768875779190919	0.525474567376621	0.173335596677257	0.686367795947338
ATP5MF	0.428869189681252	4.8799012501276e-06	0.166230899164337	5.87995266082219e-05
ATP5MF-PTCD1	NA	NA	NA	NA
ATP5MG	-0.475526587221703	7.26436320397715e-05	0.152741448560564	0.000629153154388536
ATP5MGL	NA	NA	NA	NA
ATP5MJ	-0.242637240430233	0.0262763343320415	0.157559161323864	0.0833920667862676
ATP5MK	0.140377532127175	0.307279831636855	0.174610813669376	0.485131752046311
ATP5PB	0.0542078909738762	0.553142000620886	0.137840432859877	0.708332922405067
ATP5PD	0.152359369553515	0.10172211558676	0.136936763198822	0.227070463384284
ATP5PF	0.395783847387482	0.000841858048864305	0.159657924251964	0.00505043361233259
ATP5PO	0.103674156599782	0.150733315969971	0.120150614929162	0.298944782836416
ATP6	0.0774318914672078	0.331157150520257	0.165136552899336	0.508637247693763
ATP6AP1	-0.277545819057332	0.00892998721297302	0.140695296303594	0.0354908032725369
ATP6AP1-DT	-0.603765382216443	4.13905375556126e-14	0.180778405562051	2.03773971320776e-12
ATP6AP1L	0.0866269665013686	0.28548506420624	0.175560185508674	0.462314552193559
ATP6AP2	0.353730016070795	0.00408570088477651	0.161906056381151	0.0188031231633151
ATP6V0A1	-0.0921418263926113	0.232619142741004	0.140473901548868	0.402406251101232
ATP6V0A2	0.0607372044958102	0.442608162014076	0.135252733837444	0.613997292741676
ATP6V0A4	-1.32815638521674	1.56835441489493e-25	0.383177954795736	3.3958073805771e-23
ATP6V0B	0.00211334073783051	0.984980662831757	0.146350761901502	0.992844796181124
ATP6V0C	-0.221510363612214	0.00905915675963121	0.138992903711412	0.0358683054984007
ATP6V0CP3	NA	NA	NA	NA
ATP6V0D1	-0.623138503235663	1.88737365128271e-05	0.175979071182994	0.000192539334166191
ATP6V0D1-DT	-0.0584792943707134	0.464194622885674	0.139897010780278	0.633301980518942
ATP6V0D2	-0.0166295054346824	0.836717766519363	0.313053531610422	0.90714512745419
ATP6V0E1	-0.721860641489735	7.94521128359528e-07	0.167767301135951	1.1773005462752e-05
ATP6V0E2	-0.348724961798956	0.0178781650076411	0.196049408496438	0.0618953798820584
ATP6V0E2-AS1	-0.18954739403547	0.0680342962277657	0.164813994990397	0.169817636943531
ATP6V1A	-0.0118896487075784	0.891598955441169	0.129266310897228	0.940674136610291
ATP6V1B1	-0.109082136844825	0.168589216012183	0.355312105969696	0.323177840393741
ATP6V1B1-AS1	NA	NA	NA	NA
ATP6V1B2	0.486488835470137	6.50476932227153e-08	0.138137346372542	1.21393755716165e-06
ATP6V1C1	0.431157419445291	0.00154247532732083	0.14994580307441	0.00843551133258266
ATP6V1C2	-0.0787800869858433	0.73489138561531	0.261531134969363	0.841899379730658
ATP6V1D	-0.402381047394481	8.18188381377599e-08	0.115896453715852	1.49274453199134e-06
ATP6V1E1	-0.0026981709642757	0.975800759477826	0.128738250675101	0.988948081939657
ATP6V1E2	0.137675928124481	0.0862187737617537	0.135580234533641	0.201813488863363
ATP6V1F	0.0572961114375192	0.579298739574975	0.148112401231334	0.729057109379313
ATP6V1G1	-0.35357641563994	0.000179743362961357	0.128435069893977	0.00136799656337053
ATP6V1G2	-0.164279432630706	0.0372359421447723	0.162877311490963	0.108382641477356
ATP6V1G2-DDX39B	NA	NA	NA	NA
ATP6V1G3	-0.136784898205509	0.0916733761794624	0.229440628267008	0.210749444111811
ATP6V1H	0.0340660234123852	0.712486978839689	0.129413073658138	0.827264634965766
ATP7A	0.065767566184754	0.516691215765559	0.129338881058146	0.678690853223985
ATP7B	-0.801183850516438	2.09591863418713e-06	0.347744739308558	2.80411711846259e-05
ATP8	NA	NA	NA	NA
ATP8A1	-0.114383276167391	0.290593551291652	0.215664584831322	0.468051052440987
ATP8A2	-0.0104786659452108	0.916513635140212	0.367144878626954	0.955272471769827
ATP8B1	-0.369024408779254	0.0111130658209027	0.192832781708592	0.042244655399751
ATP8B1-AS1	0.0873916652841158	0.469595879752109	0.157812892640668	0.638290626638909
ATP8B2	-0.105435032387174	0.291580138736036	0.179265120374181	0.469248309733785
ATP8B3	-0.0678551778998681	0.392703166558404	0.16649292871314	0.568025329310884
ATP8B4	0.874420554654888	0.00030070710607601	0.364632983192264	0.00213116368865292
ATP8B5P	-0.0406939431777382	0.609316304767459	0.242171074392196	0.75217548308323
ATP9A	-0.470050096305899	0.000321203569814905	0.236584929258821	0.00225384211240161
ATP9B	-0.0612194233465968	0.405645850482972	0.0999718936196469	0.5804460366134
ATPAF1	0.311025969065115	0.0232934438004475	0.158626294388863	0.0760288546380089
ATPAF2	-0.160945717808803	0.0820086206997206	0.13171657115359	0.19453783372022
ATPSCKMT	0.381228909533098	0.00191822556610388	0.166105422762737	0.0101225636128222
ATR	0.598207662374437	8.59643017714374e-05	0.178655461291303	0.000727303237355714
ATRAID	0.163621166091635	0.165664498191397	0.144306625292745	0.319117131327687
ATRIP	0.00929704318494815	0.920020095959964	0.147537403663749	0.957614197117967
ATRIP-TREX1	NA	NA	NA	NA
ATRN	0.138866143155444	0.097262368806353	0.130275719963782	0.219811503216743
ATRNL1	-0.0760598187065372	0.337018009792605	0.355307219774279	0.514133839903459
ATRX	0.544574942754916	0.00473033027492011	0.204899179332162	0.021198073517113
ATXN1	0.138659754568275	0.353605109157788	0.185996765513724	0.529411750857428
ATXN1-AS1	0.0417645456718868	0.607881494533434	0.152715142184135	0.751143572822323
ATXN10	0.253468375331704	0.00350490801069995	0.12329170437525	0.0165488747394398
ATXN1L	-0.276104901931561	0.0243446354527753	0.156118881836964	0.0786253911221368
ATXN2	0.173486491844116	0.0873750559464198	0.12296016815597	0.203759898024737
ATXN2-AS	NA	NA	NA	NA
ATXN2L	-0.0218090466695573	0.781404989961016	0.108606544392147	0.871701430166909
ATXN3	-0.260325481479279	0.0340761849261966	0.142507885631585	0.101426118017813
ATXN3L	-0.0435792190907184	0.573634898933992	0.13946119800848	0.724796380467878
ATXN7	-0.166129077643504	0.0849789507464201	0.133586726501519	0.199744802517614
ATXN7L1	-0.0542073964661738	0.514294715171149	0.124419100819424	0.676805976260023
ATXN7L2	-0.0378657094586619	0.727247562611814	0.155517944054572	0.836964651923831
ATXN7L3	0.112328522233424	0.159918798929323	0.102850770280092	0.311742489157676
ATXN7L3-AS1	-0.211371161154487	0.039210792000328	0.142166433156834	0.112754275031164
ATXN7L3B	0.0209500035179419	0.83331565132372	0.130490006253906	0.904801110654077
ATXN8OS	-0.0343040552640575	0.664501157504963	0.108388653799528	0.793376234069201
AUH	-0.276534660443648	0.0270723735762683	0.156089081961113	0.0853310598506887
AUNIP	0.272099211230935	0.000955133136889182	0.146014430280436	0.00561567471090373
AUP1	0.16430407939497	0.111879824184912	0.134113282019298	0.242911899046316
AURKA	1.53169819937635	8.69050630730044e-17	0.231762621420578	5.94851139789058e-15
AURKAIP1	-0.0753861783095492	0.298450169568348	0.132290202382947	0.476008279319812
AURKAP1	NA	NA	NA	NA
AURKB	0.454282270475702	2.7128132476737e-05	0.186574467125	0.000265268130425753
AURKC	-0.154013387348715	0.114431829721871	0.174372912904393	0.246843348334729
AUTS2	-0.0784789377562947	0.326876680717029	0.229589914992493	0.504509476879156
AVEN	0.235526365878575	0.0500518981460322	0.166366961584184	0.135517573913571
AVIL	0.0894843794007198	0.392710852584508	0.163037433161404	0.568025329310884
AVL9	-0.0171954104671326	0.844195215924073	0.108827919406114	0.912484248723596
AVP	-0.0631352333627695	0.42905344886844	0.224459903273628	0.601326626918059
AVPI1	-0.346957156807977	0.00179869883909	0.207702378208357	0.00960165802934608
AVPR1A	0.0437967767798086	0.59713700864585	0.205435529386811	0.742495836870419
AVPR1B	-0.103090048028664	0.18517892338241	0.292574998699626	0.345062581233302
AVPR2	-0.119212915467168	0.11869152896864	0.191842673295963	0.253244399515896
AWAT1	-0.162940049979156	0.046439770235943	0.236154998825662	0.12799136051909
AWAT2	NA	NA	NA	NA
AXDND1	-0.254049661045254	0.00198730726719881	0.250594270936018	0.010435207350332
AXIN1	0.0249764205765932	0.756523532076895	0.113884476972055	0.856263828889614
AXIN2	-0.175618593525863	0.028286700449866	0.257721896418237	0.0883969803896476
AXL	0.422959733083881	2.28589431226316e-06	0.173391168710675	3.02585099263331e-05
AZGP1	-0.313388212940086	0.317795717264354	0.507132730203669	0.495285150542221
AZGP1P1	-0.0462099756234549	0.56404903274143	0.302249227290913	0.717452173447578
AZI2	0.01432134278079	0.901906043424077	0.149817655865128	0.946934405512889
AZIN1	0.0888529730443333	0.484642337187944	0.155198783286923	0.651646014371141
AZIN2	0.00221373348458105	0.978190643759258	0.178582777725556	0.989581315461084
AZU1	-0.15434715649577	0.0553339447464349	0.303165906008817	0.145945428660609
B2M	-0.0755589470178212	0.289853102026259	0.131859818894394	0.467390605053211
B3GALNT1	0.0659083694963017	0.757852432804098	0.319908822458298	0.857326372643288
B3GALNT2	0.236347952395871	0.00323043647767096	0.126887158228415	0.0154960654133388
B3GALT1	-0.0804346091875049	0.306645649621086	0.299949864610467	0.484490993247194
B3GALT1-AS1	NA	NA	NA	NA
B3GALT2	0.508992668499558	0.0366668478355015	0.312976965460027	0.107049235583586
B3GALT4	-0.484764242414327	1.83026737850815e-09	0.152268354465736	4.58517632875612e-08
B3GALT5	-0.271312966590292	0.00202276768516803	0.360215237939943	0.0105821270985159
B3GALT5-AS1	-0.0410822596650827	0.618444186864988	0.348073197313665	0.759067977851005
B3GALT6	0.325037677916931	0.000123951327813146	0.141650895084335	0.000996258797298159
B3GALT9	NA	NA	NA	NA
B3GAT1	0.0198801422509495	0.806114784501291	0.210434572830537	0.887766096788279
B3GAT1-DT	-0.126962032750549	0.113116349620859	0.273629546662993	0.244745163924238
B3GAT2	0.288780355872475	0.0123877002100573	0.167990059844967	0.0460986690209058
B3GAT3	-0.014384708520365	0.861563958960301	0.12582809269279	0.922388417176014
B3GLCT	-0.164557560875701	0.087776820355129	0.15739068370661	0.204375488753319
B3GNT2	0.248337418057253	0.0829982215952931	0.191658715154204	0.1962836042386
B3GNT3	-0.699970536458682	1.98200183342076e-11	0.319092391148279	6.55079391017992e-10
B3GNT4	-0.0783876212865105	0.35882040461068	0.125927695924754	0.53390134378079
B3GNT5	-0.257687628473309	0.00160174485208488	0.249812330643931	0.00869465950790203
B3GNT6	-0.303388876113707	0.000167385408682592	0.35608752542313	0.00128686629957823
B3GNT7	-1.62893283731687	3.26729062494462e-33	0.234852100348741	3.0142886856826e-30
B3GNT8	-0.104179185844951	0.261111767077329	0.177525126529575	0.435240010374173
B3GNT9	-0.365288142035589	1.88427275899062e-06	0.146156957767737	2.54502760490274e-05
B3GNTL1	-0.114769599098125	0.138649163231904	0.120386940724628	0.282585399540656
B4GALNT1	0.0477232354390113	0.544014566246199	0.274252444201092	0.700494270354881
B4GALNT2	-0.0198729095393867	0.806858507654673	0.356469981780941	0.88827727053581
B4GALNT3	-0.0947248436667521	0.236775394129448	0.257508680764452	0.407472594325447
B4GALNT4	-0.128681852848793	0.103752753151657	0.31328164327243	0.230455291268304
B4GALT1	-0.267849168401768	0.000621011933145951	0.116069048163078	0.00391597391067576
B4GALT1-AS1	NA	NA	NA	NA
B4GALT2	0.217952463126284	0.0137374961405757	0.172598135013699	0.0501282769745274
B4GALT3	-0.120035296698251	0.111640313219328	0.113263261640332	0.242615301741184
B4GALT4	-0.336376754129765	0.0167651117079214	0.211806984471824	0.05875126429899
B4GALT4-AS1	NA	NA	NA	NA
B4GALT5	-0.136136865059589	0.3737577826233	0.192655473069295	0.549716946661385
B4GALT6	0.606202972554253	1.38978082263623e-06	0.342160845242071	1.93629410870112e-05
B4GALT7	-0.252058549526439	0.00565507385965495	0.1220699056442	0.0244382222877137
B4GAT1	0.270037151171657	0.00893236723144357	0.145870905654879	0.0354936142853935
B4GAT1-DT	-0.174252637802555	0.0275291284914352	0.16906704276152	0.0865529505060768
B9D1	-1.26606959320466	3.45061274937151e-16	0.22333042055011	2.24505594392442e-14
B9D2	-0.775828218104787	3.63277006520564e-08	0.186647183066824	7.12419112879837e-07
BAALC	-0.422995352383837	1.97554721632659e-07	0.239203027054064	3.31114821352559e-06
BAALC-AS1	NA	NA	NA	NA
BAALC-AS2	-0.145519058825252	0.0749581114566591	0.26320942947404	0.181796338667145
BAAT	0.0665547259310304	0.407639352291107	0.216555839498228	0.582353693951726
BABAM1	0.256244424128379	0.0221733767136012	0.141212686913368	0.0732361730648169
BABAM2	-0.0801702579429746	0.332932127691893	0.113851599516885	0.510533598556591
BABAM2-AS1	-0.183663058251032	0.0578358057309268	0.143018189062277	0.150892121003799
BACE1	-0.386745475780704	1.10618158331229e-06	0.130536989537513	1.57954690553859e-05
BACE1-AS	NA	NA	NA	NA
BACE2	-1.00191890525728	2.80243019653187e-10	0.242155496422155	8.00333328939566e-09
BACH1	0.0228515846933342	0.788763138545479	0.115118533674087	0.876298046860835
BACH1-IT2	NA	NA	NA	NA
BACH1-IT3	NA	NA	NA	NA
BACH2	-0.557448389055789	0.000970572642358036	0.247748046339966	0.00569225563797544
BAD	-0.0847438320384061	0.520773936579842	0.165397270514359	0.682117417301708
BAG1	-0.700207812202684	1.71783734980666e-07	0.201259533818071	2.92307864679611e-06
BAG2	0.173989386297927	0.205287160092885	0.191636580320745	0.369577373977653
BAG3	-0.523135204873853	0.000814062577244388	0.227171608137424	0.00491145687419638
BAG4	0.452438548636578	0.00138384240264811	0.164264184630961	0.00771509403846142
BAG5	-0.40061847743087	0.00749606304109745	0.181390080870966	0.0307479144923733
BAG6	-0.330400775446419	0.00381041424440444	0.13135676156574	0.0177231871661591
BAGE	NA	NA	NA	NA
BAGE2	-0.121765584656316	0.136995451592229	0.239294362972562	0.280517551212617
BAHCC1	-0.145660807990845	0.0664943850987521	0.259474240914041	0.167173502062846
BAHD1	0.144699623054547	0.190041692966707	0.169229294995833	0.351017991213488
BAIAP2	-0.558052518120734	3.74414581178534e-10	0.240422789160414	1.0481138519825e-08
BAIAP2-DT	-0.350483332537158	0.00107221104855194	0.203620223402223	0.00619250033729549
BAIAP2L1	-0.252043116053982	0.0964717595053267	0.276266132975839	0.2185834773031
BAIAP2L2	0.0633529644780601	0.423328974135569	0.185180400342325	0.59657418490952
BAIAP3	-0.769905982547234	9.03847357823141e-15	0.201110906028563	4.93026660299466e-13
BAK1	-0.117236940121877	0.173430632788864	0.126587068194689	0.329329942860896
BALR6	0.0911131635150043	0.259037682242307	0.237230769657891	0.4327772085818
BAMBI	0.198125620377107	0.337006952152732	0.358712255644438	0.514133839903459
BANCR	-0.0573505775621154	0.488519145941421	0.258928194224179	0.654577403241413
BANF1	0.202160467117114	0.171986150894721	0.188245846915723	0.327598426385505
BANF2	-0.0100296345950608	0.901825762627974	0.133454639073552	0.946896969528575
BANK1	-0.880743979689708	0.00022548869583762	0.408450788889898	0.00167178359083804
BANP	0.17366464248208	0.0617789397941969	0.122888548989617	0.158338848108837
BAP1	-0.184641866482772	0.0153849875630526	0.106715145121694	0.0548477908434834
BARD1	0.584419533113439	0.000103706582270009	0.197732730767571	0.000852595881126434
BARHL1	-0.146822068707632	0.0640486470329829	0.245959817356366	0.16256808601531
BARHL2	NA	NA	NA	NA
BARX1	-0.14157546921425	0.156332823424925	0.367094953941753	0.306838052007536
BARX1-DT	-0.175662386203577	0.0321815901793462	0.239732596873717	0.0971353004289542
BARX2	-0.104294349596254	0.293974268562571	0.357801226042297	0.471777341145757
BASP1	-0.748747138545616	3.44756510698468e-08	0.203778957032308	6.82405634376007e-07
BASP1-AS1	0.0517713950261594	0.519089270565023	0.263652993564636	0.68058299753579
BASP1P1	NA	NA	NA	NA
BATF	0.162477402755444	0.331093637055225	0.260441044469982	0.508576508228957
BATF2	-0.0422476455133545	0.688376528566532	0.204243951821928	0.810082271661835
BATF3	0.214870912141084	0.0246685498549857	0.217761100581245	0.079410673178788
BAX	0.0646288128484053	0.50211415010403	0.134377213028349	0.66610566746217
BAZ1A	0.367977902314841	0.0174089165893056	0.184876273141401	0.0605835553832678
BAZ1A-AS1	NA	NA	NA	NA
BAZ1B	-0.00885139364344463	0.910717034778449	0.118477141067653	0.95227441782703
BAZ2A	-0.044915707902948	0.591089643818104	0.107726739002983	0.737758361894359
BAZ2B	0.0457570093675917	0.767117239115773	0.180698106348507	0.862839156999607
BAZ2B-AS1	0.0485787632838947	0.591832631643531	0.151966102964042	0.738147099914423
BBC3	0.0433008408548105	0.648018315883539	0.159603361118397	0.780899727517886
BBIP1	-0.154789186566351	0.0714465253877823	0.133433309472497	0.175974906814086
BBLN	-0.453979954143794	0.000703777694143276	0.170179412376977	0.00435631822987928
BBOF1	-0.989381968208509	1.0812785412363e-20	0.195374841788522	1.24693746557027e-18
BBOX1	0.0630245776525274	0.82817275313714	0.490403428284906	0.901318030918447
BBOX1-AS1	-0.68691629416627	0.000217915647291006	0.419581291009776	0.00162357869377383
BBS1	-0.19262901776037	0.0110027998300595	0.131520992383304	0.0419605337156782
BBS10	0.422353156747378	0.00199783590540663	0.16348747479072	0.0104749394803122
BBS12	-0.397055643121525	0.0149240891012588	0.207007689499826	0.0535284392561884
BBS2	-0.639803876707755	0.000129377002759737	0.18481641667563	0.00103438229900485
BBS4	-0.51029532673977	0.000110302717105867	0.15761697005646	0.000900131784748391
BBS5	-0.18479335292068	0.0236414006740643	0.236979185288186	0.0769397056599649
BBS7	-0.0127816371644943	0.925132057426719	0.176545132798755	0.960557553555898
BBS9	-0.635744326779211	5.63775183066304e-08	0.159209594409861	1.06714947453023e-06
BBX	-0.0317749407248911	0.807576893438265	0.15322794711914	0.888612085631335
BCAM	-0.202791975452152	0.0440597661625469	0.256090967504194	0.122997523773593
BCAN	-0.268353358289425	0.000887896959296195	0.356159680552786	0.00528704167055873
BCAN-AS1	-0.165152013764838	0.0733699903195677	0.354730366208704	0.179276580445752
BCAP29	0.0654411966063525	0.41083045481318	0.118563209571717	0.585454091382194
BCAP31	-0.11917668758994	0.297645511350246	0.13754775234343	0.47522498911519
BCAR1	-0.289362059482559	0.000387992851937043	0.166855747507788	0.00264295997600389
BCAR3	-0.473916972170093	0.00363510346012398	0.247930334036376	0.0170497922900908
BCAR3-AS1	NA	NA	NA	NA
BCAR4	-0.0287602157603036	0.728007253527056	0.221813933762168	0.837312911951357
BCAS1	-1.69818692389626	1.82080046847558e-26	0.402953782692299	4.59947204054563e-24
BCAS2	0.165435329575565	0.145431689122358	0.152670052758941	0.291940263193986
BCAS3	-0.243085539987851	0.00691712402768206	0.132801805490533	0.0287680232738898
BCAS3-AS1	NA	NA	NA	NA
BCAS4	-0.35397097088551	0.000543475020499978	0.146880312848671	0.00350197280898543
BCAT1	0.482740365073585	0.00262593330075016	0.254884860246916	0.0130613405317904
BCAT2	0.0550088981701326	0.493196916296503	0.168666075624607	0.658605786245151
BCCIP	0.275555990866817	0.0407617745239738	0.155959769627793	0.11583728692994
BCDIN3D	-0.135697169775609	0.0858281390184986	0.106466739514159	0.201236163738511
BCDIN3D-AS1	-0.161590143571584	0.0428718327233744	0.111737136751846	0.120473767521823
BCHE	0.855570950490766	0.000420851647965294	0.457170753765758	0.0028268601197137
BCKDHA	0.0290713320828161	0.706711062558056	0.135510882646921	0.823261160385363
BCKDHB	-0.00159648484183781	0.988698182714413	0.159252349985914	0.994651372037604
BCKDK	0.0276246505525508	0.796291011824946	0.128423259798233	0.881403181007487
BCL10	-0.000402334891838895	0.995745591836031	0.102267889407086	0.997861798109414
BCL10-AS1	-0.0735282684527916	0.371105608177035	0.134255089986935	0.547062277671124
BCL11A	0.509062036182534	0.00360778132188584	0.21607814289513	0.0169628876288712
BCL11B	-0.358260705058416	0.0869034413708671	0.285162661895835	0.202883058911699
BCL2	0.0831411604794349	0.363385709747668	0.212894993066999	0.538944668703137
BCL2A1	1.59651415428467	9.66033929505852e-06	0.486050046944215	0.000107208545764564
BCL2L1	-0.134261682024705	0.0841880615421742	0.150282296234935	0.198399209003042
BCL2L1-AS1	NA	NA	NA	NA
BCL2L10	-0.266752088130448	0.000892586230720457	0.216663186448302	0.00530972448266256
BCL2L11	0.237044610443246	0.0312880876714724	0.171369979797879	0.0951042831476893
BCL2L12	0.154251654920892	0.175317301741077	0.147359922688377	0.331751366016732
BCL2L13	0.128568699898633	0.0859425308770883	0.113394099654435	0.201393104658303
BCL2L14	0.0607653831830127	0.445517555407705	0.279533001967345	0.616637566333266
BCL2L15	-0.335091904298146	0.000119268349295569	0.1880216126389	0.000963363191359987
BCL2L2	-0.246349630835815	0.00296924509187295	0.144346701121821	0.0144439274654865
BCL2L2-PABPN1	NA	NA	NA	NA
BCL3	-0.0408130761472185	0.662397917113754	0.174477041489489	0.791810117922187
BCL6	-0.355213973538262	7.62905703143655e-05	0.156487718697381	0.00065645158617215
BCL6B	-0.0276192685246184	0.729973030227996	0.150400188775943	0.838619259794685
BCL7A	0.147475616555324	0.0816936315428441	0.184889370618118	0.19400281818473
BCL7B	0.0700431213716153	0.397524896496913	0.120027530771505	0.572763005280641
BCL7C	-0.0551128230938566	0.59943106073922	0.141589931520363	0.744180167191639
BCL9	0.0553252115940716	0.477738750195321	0.169909042849149	0.645718742620199
BCL9L	-0.0250749857338593	0.753946661576695	0.162980546505808	0.854319887429023
BCLAF1	0.201976666854583	0.166780216834829	0.166068602136806	0.320756767970474
BCLAF3	0.126949387301463	0.358433503270354	0.169482470817003	0.533651452841261
BCO1	-0.155374995105314	0.0514016573529172	0.256542931760009	0.138165953751463
BCO2	-0.975730154271074	2.33372121782478e-15	0.221407194590111	1.3565291625185e-13
BCOR	0.167438855104438	0.190462396938925	0.150734609428451	0.351550243619263
BCORL1	-0.13636019695775	0.0675266578471991	0.140014050939383	0.168967942554212
BCORP1	-0.100881239812864	0.222281827546454	0.357244215875674	0.390271842046554
BCR	-0.21488192742428	0.0837553520464148	0.168028456934076	0.1976540895332
BCRP2	NA	NA	NA	NA
BCRP3	0.0580111799425706	0.455431069226206	0.252810749806186	0.624962287907319
BCS1L	0.202049710454833	0.0402604169769663	0.144393428044854	0.114900576709381
BCYRN1	NA	NA	NA	NA
BDH1	-0.212934673295141	0.00858289248528334	0.169268046738346	0.0343364245183309
BDH2	-0.181187715501912	0.184966188697806	0.174548183983736	0.344794655009992
BDKRB1	-0.125057819577018	0.113899060001082	0.255342720406725	0.246087379509515
BDKRB2	-0.452314333894775	2.71657533677642e-06	0.23597300183603	3.53855199945113e-05
BDNF	0.232892682405021	0.0782078469510092	0.254535243506103	0.187720657474987
BDNF-AS	-0.00974833398076045	0.904220420368657	0.176072511937143	0.948566426054409
BDP1	0.0125384287875641	0.900174720688147	0.127734275743107	0.945959161959281
BEAN1	-0.00798596192642819	0.919392393054716	0.200789645654187	0.95724176586006
BEAN1-AS1	NA	NA	NA	NA
BECN1	-0.0363464982351109	0.71723859229582	0.121638847485279	0.830962909632815
BECN2	NA	NA	NA	NA
BEGAIN	-0.103137789433236	0.194136061090932	0.259747150538867	0.356132633561226
BEND2	-0.0119731009297563	0.883698930482364	0.201231014224593	0.936249630812128
BEND3	0.257997318602427	0.0101105545738825	0.177958441485119	0.0391846315074363
BEND3P3	NA	NA	NA	NA
BEND4	-0.314156866874266	0.00437865771317799	0.268790097778184	0.0199252348816692
BEND5	-0.599629735136327	1.25613988408835e-13	0.192155986714706	5.66903100069386e-12
BEND6	0.159384001403431	0.0546543701089849	0.236240338684442	0.144692586318472
BEND7	-0.126329908737369	0.115690369108386	0.347733954000958	0.248707919753284
BEND7-DT	NA	NA	NA	NA
BEST1	0.0313580812875702	0.72695351134757	0.171776496571487	0.83682405928889
BEST2	-0.291742772335783	0.0161331095506989	0.334338208996631	0.0569814621411429
BEST3	0.0670654963893791	0.489918826090053	0.365511438688621	0.655795816803359
BEST4	-1.09926823887545	4.02965870364215e-09	0.324350597852104	9.52175145128985e-08
BET1	0.307709949166856	0.00370687552733671	0.157688676375528	0.0173327879714759
BET1-AS1	NA	NA	NA	NA
BET1L	-0.0891201518486773	0.254271135556128	0.117459610938629	0.427458344586078
BEX1	-0.10248207378241	0.185195269592904	0.29544462681687	0.345062581233302
BEX2	0.266675856051284	0.307448437932404	0.370621039467832	0.485320150450494
BEX3	0.98141897554529	8.0493099230644e-09	0.23890992006981	1.81314551228772e-07
BEX4	-1.20785611892295	6.94872541503068e-08	0.273854894680636	1.29111212418158e-06
BEX5	-0.646011827506276	0.00068157250515478	0.31455677118803	0.00424736769071344
BFAR	0.322658995356291	0.000702701080954453	0.11974197561757	0.0043527536432972
BFSP1	-0.146603797965069	0.33568074170603	0.314285381297853	0.513172102415459
BFSP2	-0.250597695809135	0.00234534254300042	0.208764951130117	0.011951446546572
BFSP2-AS1	-0.0705990677194391	0.37918740303766	0.22665056325975	0.554436156632864
BGLAP	-0.0403151193745248	0.691528613279138	0.164186547813634	0.812308771322522
BGLT3	0.064506100317115	0.432432332744348	0.11555757655154	0.604425378334913
BGN	0.652990263320132	3.64758717946084e-06	0.313563064700861	4.55819507426263e-05
BHLHA15	-0.16584659371578	0.380822780989468	0.300069604276311	0.556137549195838
BHLHA9	NA	NA	NA	NA
BHLHE22	-0.0822514715145379	0.310804083922808	0.21238453468663	0.488442590487192
BHLHE22-AS1	0.00224099228501804	0.977890014917146	0.196416663132274	0.989407220414215
BHLHE23	-0.200960339282177	0.0289864661247211	0.243744106155517	0.0898296808383902
BHLHE40	-0.249766835932426	0.0501643908755175	0.190124221943279	0.135683646907279
BHLHE40-AS1	NA	NA	NA	NA
BHLHE41	-0.0496831305011112	0.579249036489331	0.189417287397428	0.729051859853319
BHMT	0.031237424294784	0.698043674994161	0.271142017867293	0.816976764462278
BHMT2	-0.0881355234439859	0.280525908947424	0.221289318562459	0.456723644744525
BICC1	-0.253485024733015	0.00999439920576506	0.243752137324858	0.0388195417805471
BICD1	0.19341157247839	0.171468754696042	0.178737804639796	0.326919572913331
BICD2	0.191681219518882	0.17501257379948	0.166331301367383	0.33148190694021
BICDL1	0.0936295025057237	0.223204621794892	0.150827408694516	0.391225745073997
BICDL2	-1.00972360193975	1.37842360570434e-24	0.345509158639104	2.75931797070193e-22
BICRA	0.0570045263598257	0.529647722912482	0.141111038594565	0.689611280142354
BICRAL	-0.165411805046082	0.185456307430798	0.151576665771684	0.345313916055993
BID	0.627444050062271	8.36010226360162e-06	0.185240785095091	9.41076975763198e-05
BIK	-0.444659437961561	0.0438784619659121	0.300711177519569	0.122588161218524
BIN1	-0.0356981199231809	0.793411252811353	0.251806476323515	0.879408345873595
BIN2	-0.180246839980009	0.284131777622939	0.251324768357135	0.460755994603068
BIN3	-0.201504075352658	0.00638660599889629	0.108428994443826	0.0270062560164568
BIN3-IT1	0.0184411979096714	0.816956387915542	0.155651896614464	0.894478720081521
BIRC2	0.412381300193579	0.00281923222626219	0.195160731115512	0.0138379108510427
BIRC3	0.526520996378256	0.0118111776183671	0.314742410160285	0.0443656183190178
BIRC5	0.742967211513857	2.83470782655898e-07	0.221860925200155	4.59157750929428e-06
BIRC6	0.348443365534692	0.00722205501410768	0.140425970088845	0.0297982788275762
BIRC6-AS2	NA	NA	NA	NA
BIRC7	-0.149841162649356	0.0711458475311551	0.34157704383313	0.175458361083633
BIRC8	NA	NA	NA	NA
BISPR	0.090663850007228	0.490082531433503	0.210681744192379	0.655926657908888
BIVM	0.116893761746767	0.289904924169256	0.174749150193043	0.467412631534593
BIVM-ERCC5	NA	NA	NA	NA
BLACAT1	0.306990754018644	0.10553690295332	0.422076313688632	0.233439752295058
BLACE	NA	NA	NA	NA
BLCAP	-0.141711715210617	0.175865816996591	0.142448621625393	0.332474765756475
BLID	-0.261806965050865	0.00144550074379096	0.246261297042971	0.00798762121441417
BLK	-0.552730712521804	7.23878151273559e-07	0.297276926318571	1.081688062808e-05
BLM	0.373987893517978	0.000453769651429484	0.152304807776872	0.00300797820483668
BLMH	0.842122736201059	9.88351989780033e-09	0.202893713639375	2.17183032433207e-07
BLNK	-0.305260531380016	0.136982509515073	0.250404208853131	0.280517551212617
BLOC1S1	-0.237545706471384	0.011878986336567	0.123524927409068	0.044583935743603
BLOC1S1-RDH5	NA	NA	NA	NA
BLOC1S2	0.130678703989186	0.330560989726652	0.16253877403302	0.508199800102147
BLOC1S3	-0.0104455241110894	0.89649056866835	0.116944059954487	0.943957591136052
BLOC1S4	-0.128192330707463	0.2168699047833	0.143935677020353	0.383975275975457
BLOC1S5	0.151647420726777	0.124480869846619	0.132049802951649	0.261805885347945
BLOC1S5-TXNDC5	NA	NA	NA	NA
BLOC1S6	0.2085616814579	0.176410795949815	0.178636502492998	0.333148867858591
BLTP1	0.00789724979646665	0.916067718514883	0.115946273630859	0.955092419377325
BLTP2	-0.0174267318810091	0.847753819699398	0.124867405916174	0.914095650195718
BLTP3A	0.0390365818698105	0.625812845146533	0.135943726207599	0.764354041395515
BLTP3B	-0.027758939191122	0.724364064876202	0.128647081371447	0.835185473300999
BLVRA	0.457025749506224	0.00596603905074445	0.291918396770483	0.0254920222750194
BLVRB	-0.424236416456679	0.00729266788852678	0.231239281800584	0.0300588811046328
BLZF1	0.208863470257282	0.0187228351003725	0.119741566051822	0.0640257595479137
BMAL1	-0.0514317815032933	0.56647074009499	0.131814986981593	0.719541612336162
BMAL2	0.588267464112368	0.000261255766903375	0.271005711224335	0.00189330126978235
BMAL2-AS1	-0.098814480885598	0.231838258270119	0.251793349038325	0.401483392004706
BMERB1	-0.233004429279146	0.00322213840388916	0.191094317028133	0.0154663921790193
BMF	-0.12955544673867	0.132251412482871	0.168679076062068	0.273459629845454
BMI1	0.0866058807929832	0.517905870902992	0.16339828976069	0.679451259718721
BMNCR	NA	NA	NA	NA
BMP1	0.0165176168051693	0.833572686486823	0.182028829399289	0.90494408105443
BMP10	-0.160326051006187	0.0684604654403378	0.290438178182026	0.170540340006871
BMP15	-0.0587658367372519	0.57233720395301	0.22845720960909	0.723931363621562
BMP2	1.09829768265458	2.26470763943272e-06	0.45018384682648	3.00530527836916e-05
BMP2K	0.408701077551692	0.0162764666681332	0.269391443297722	0.0574277263437176
BMP3	-0.199567542101281	0.0125173157932545	0.355697483187653	0.0465082646155667
BMP4	-0.177211545013815	0.0281901698322806	0.251754433974009	0.0881342586814736
BMP5	0.00788325801497092	0.920680299323347	0.355276116549562	0.957783756010301
BMP6	-0.0305834427723968	0.721287315706735	0.20445493625158	0.83362702801532
BMP7	0.0544845492540117	0.64789550205724	0.378482703561139	0.780899727517886
BMP7-AS1	NA	NA	NA	NA
BMP8A	-0.115425009470443	0.134508765410146	0.155367418166596	0.276912922599969
BMP8B	-0.0965489674511678	0.231661306420502	0.116837388853577	0.401275204974419
BMP8B-AS1	NA	NA	NA	NA
BMPER	0.209344354036264	0.0748391982788463	0.377421364193621	0.181674058835241
BMPR1A	0.426249269098399	0.00203428092433696	0.189920377892924	0.0106318736289424
BMPR1B	-0.68952065030287	3.25292853318352e-08	0.381726148305957	6.46896818609382e-07
BMPR1B-DT	NA	NA	NA	NA
BMPR2	0.0448097378954146	0.660609065636272	0.130757908176636	0.790606779462666
BMS1	0.185884440315071	0.0501511678153762	0.127072854669874	0.135682472252259
BMS1P1	0.0616501696508951	0.444541001004816	0.134696783395859	0.615632130291162
BMS1P14	NA	NA	NA	NA
BMS1P17	NA	NA	NA	NA
BMS1P18	-0.0908097517646407	0.267623208122168	0.310157091005805	0.442689540755763
BMS1P2	0.108878442093259	0.262786574995883	0.142029328605544	0.436859004609656
BMS1P2-AGAP9	NA	NA	NA	NA
BMS1P20	0.197875354613221	0.0961469210008575	0.178320703127377	0.218173619582632
BMS1P21	NA	NA	NA	NA
BMS1P22	NA	NA	NA	NA
BMS1P23	NA	NA	NA	NA
BMS1P4	NA	NA	NA	NA
BMS1P4-AGAP5	NA	NA	NA	NA
BMT2	0.065855867084981	0.665555175895461	0.194550806478496	0.793750858662645
BMX	-0.0829116577509423	0.496171676822537	0.249431945646205	0.661170962465078
BNAT1	NA	NA	NA	NA
BNC1	-0.32937664691445	0.0373605208571792	0.402145552018086	0.108616028644196
BNC2	0.0521528209885072	0.686529868813541	0.311817942888508	0.808810020895815
BNC2-AS1	NA	NA	NA	NA
BNIP1	-0.139664856695972	0.0648482851570521	0.126851933855272	0.164182766107563
BNIP2	0.40130227808302	0.000718018333314231	0.148064889883597	0.00442896250424264
BNIP3	0.428847906212222	0.059007101183744	0.309253946836741	0.153064997557196
BNIP3L	0.00603281790250706	0.964232699631932	0.20697991483303	0.98294756922844
BNIP5	NA	NA	NA	NA
BNIPL	-0.961992821150555	1.74001508417299e-12	0.351076296557387	6.84997774973409e-11
BOC	-0.302481936093335	0.00550723239038964	0.224541074893173	0.0238875642051672
BOD1	0.692985850684881	7.97135214596398e-06	0.193538186380572	9.03065249253656e-05
BOD1L1	-0.00652062134078346	0.969262963507668	0.181687266479885	0.985565977701227
BOD1L2	0.019526537780591	0.806758060794402	0.129320094697937	0.888216639443595
BOK	-0.492919355041245	7.20231214905658e-05	0.236174027822418	0.00062505464822426
BOK-AS1	NA	NA	NA	NA
BOLA1	-0.0731592309159748	0.532994077192726	0.195066759635871	0.692184425237313
BOLA2	0.0659893442387572	0.388057833529567	0.125788481714748	0.56294518149066
BOLA2-SMG1P6	0.450362705449918	0.000887237450126074	0.165566279918316	0.0052853148383563
BOLA2B	NA	NA	NA	NA
BOLA3	0.44556419646336	0.00754268575934717	0.223127583303334	0.0308913818042053
BOLA3-DT	-0.168782242974538	0.0313450433244385	0.124962305023913	0.0952334585196536
BOLL	-0.0577549024595898	0.472347475167023	0.27113761620438	0.640513107505979
BOP1	0.177242713309001	0.058767960172353	0.165779508845902	0.152631254210178
BORA	0.487468485087162	0.000487503161163996	0.18234445538394	0.00319861767988214
BORCS5	-0.0741866326443052	0.448089947702368	0.135306096091551	0.618307144931187
BORCS6	-0.152239418516391	0.0584313584280346	0.11591037600427	0.151924395844194
BORCS7	-0.372562766672667	0.0305788516073262	0.199545908999882	0.093534690470074
BORCS7-ASMT	NA	NA	NA	NA
BORCS8	-0.121427850422774	0.155700266936868	0.124288785371452	0.306055905277423
BORCS8-MEF2B	-0.266326075109795	0.0088782262933992	0.151641272205481	0.0353377987823298
BPESC1	-0.0560825687051027	0.481001635827257	0.202557717947195	0.648641481450179
BPGM	0.254202449692715	0.105003314574164	0.194575516359518	0.232647523436273
BPHL	0.00728190850958883	0.951978246575948	0.172484692825233	0.976459922371298
BPI	-0.105611806227515	0.185350882183354	0.33411349643956	0.345208493728481
BPIFA1	-1.1448901512635	0.000105977021081627	0.493939264959973	0.000868569490278503
BPIFA2	-0.246086191725086	0.013882228218831	0.158737662782836	0.0505520852197315
BPIFA3	-0.11989634876512	0.136556744955793	0.119738302202581	0.279879993356222
BPIFA4P	-0.0909331391563942	0.32253211340023	0.128748985312256	0.500059105234508
BPIFB1	-3.50693879398389	6.35745652199942e-17	0.586752970068634	4.45210791882197e-15
BPIFB2	-0.0767985017576351	0.500994423419068	0.375419772626512	0.665327367037752
BPIFB3	NA	NA	NA	NA
BPIFB4	-0.0983101023810909	0.313585869144641	0.270781628786484	0.490959828626882
BPIFB6	0.0332858219037582	0.686456318606705	0.178752701694677	0.808768274542791
BPIFC	0.0427658944491365	0.710953917444643	0.295133202192627	0.8262079617864
BPNT1	0.135808064211503	0.251457760313554	0.160888058809957	0.424207522348013
BPNT2	0.0781272486025978	0.501137956973289	0.154208392388496	0.665393048558678
BPTF	-0.0098339132960858	0.937583989717883	0.136018397716216	0.9675871439053
BPY2	-0.116449227746808	0.288957933586971	0.133583848044553	0.466443392375956
BPY2B	NA	NA	NA	NA
BPY2C	NA	NA	NA	NA
BRAF	-0.0668710472008957	0.409339205028365	0.112847260702458	0.583956473813156
BRAP	0.357635106817539	0.000144062638447517	0.11314568949284	0.00113133424323385
BRAT1	-0.00294774380288186	0.976977138140482	0.14169447239734	0.989096707581606
BRCA1	0.70476443985623	3.09337877197619e-13	0.160466993853787	1.32069223667128e-11
[truncated: 35,884 more rows]
