# Supplementary material for: The ubiquitin–proteasome system is an important driver of EBV-associated nasopharyngeal carcinoma progression: a meta-analysis of transcriptomic data
Source: Sci Rep. 2026 Feb 24;16:8892. doi: 10.1038/s41598-025-34808-4 (PMC12987939; doi:10.1038/s41598-025-34808-4)
Supplement: Supplementary file 3 — Supplementary Material 3 [file 41598_2025_34808_MOESM3_ESM.csv]

p_val	avg_log2FC	pct.1	pct.2	p_val_adj	cluster	gene
0	1.73450092980224	0.959	0.219	0	0	CCL5
0	1.61725674817988	0.897	0.161	0	0	NKG7
0	1.45924676703732	0.811	0.107	0	0	GZMA
0	1.41387242180868	0.7	0.085	0	0	GZMK
0	1.40388772755917	0.77	0.086	0	0	CD8A
0	1.75672244460646	0.971	0.072	0	1	MS4A1
0	1.52890775284417	0.951	0.13	0	1	CD79A
0	1.26208648316222	0.799	0.043	0	1	BANK1
0	1.17638456206935	0.998	0.51	0	1	HLA-DRA
0	1.11306695163663	0.961	0.368	0	1	HLA-DQA1
0	2.17437184259352	0.974	0.031	0	10	DCN
0	2.13546013486407	0.987	0.02	0	10	COL1A2
0	2.06123280796884	0.957	0.032	0	10	COL1A1
0	2.01247899934567	0.962	0.056	0	10	LUM
0	2.01040312507031	0.94	0.021	0	10	COL3A1
0	1.43173853700943	0.922	0.276	0	11	CST3
0	1.4298917878432	0.773	0.099	0	11	LYZ
0	1.3911583304735	0.875	0.116	0	11	TYROBP
0	1.19802190182118	0.772	0.12	0	11	AIF1
0	1.16053093876949	0.758	0.089	0	11	LST1
0	0.831454847945455	0.88	0.652	0	12	MT-ATP8
0	0.753416504975157	0.956	0.845	0	12	MT-ND4L
0	0.644749525214918	0.564	0.479	0	12	MT-ND6
0	0.596008623815175	0.95	0.895	0	12	MT-ND5
5.48121278290677e-80	0.641728956937645	0.275	0.201	8.55781751795234e-76	12	MTRNR2L12
0	1.08611700190729	0.623	0.061	0	13	TCL1A
0	1.0201969826162	0.867	0.244	0	13	MS4A1
0	1.01051270139574	0.946	0.285	0	13	CD79A
0	0.98512294689557	0.826	0.339	0	13	HMGB2
0	0.971866420026563	0.811	0.284	0	13	STMN1
0	1.61363279692492	0.679	0.116	0	14	KRT14
0	1.29873349650336	0.802	0.184	0	14	KRT5
0	1.29210595559941	0.726	0.158	0	14	KRT17
0	1.20991321244403	0.716	0.157	0	14	SFN
0	1.18618381392135	0.645	0.141	0	14	KRT6A
0	1.76526404467555	0.769	0.125	0	15	GNLY
0	1.4170503890399	0.731	0.058	0	15	XCL1
0	1.31040918319134	0.849	0.124	0	15	TYROBP
0	1.27478306982608	0.652	0.027	0	15	KLRC1
0	1.24003712562004	0.66	0.061	0	15	XCL2
0	1.96550083028712	0.956	0.042	0	16	SPARCL1
0	1.96333809670454	0.974	0.088	0	16	IGFBP7
0	1.78375217644714	0.918	0.019	0	16	VWF
0	1.71661601232182	0.899	0.008	0	16	PLVAP
0	1.66504770513967	0.869	0.011	0	16	AQP1
0	2.02020031660005	0.979	0.117	0	17	KRT14
0	1.74368995826427	0.953	0.137	0	17	CLDN4
0	1.71940398352352	0.978	0.141	0	17	KRT6A
0	1.71729809191166	0.992	0.159	0	17	SFN
0	1.64954949698441	0.973	0.16	0	17	KRT17
0	2.54056073803199	0.987	0.009	0	18	TPSAB1
0	2.29884665076316	0.965	0.003	0	18	CPA3
0	1.75080590215321	0.765	0.001	0	18	TPSD1
0	1.66747180062869	0.825	0.004	0	18	HPGDS
0	1.65968373780315	0.827	0.009	0	18	GATA2
0	1.90473620394883	0.971	0.118	0	19	KRT14
0	1.59528569325819	0.989	0.181	0	19	S100A2
0	1.51906119942206	0.993	0.187	0	19	KRT5
0	1.47420099914684	0.949	0.142	0	19	KRT6A
0	1.45261591439952	0.956	0.16	0	19	KRT17
0	1.03822018823373	0.723	0.2	0	2	IL7R
0	0.69713190366423	0.877	0.393	0	2	CD3E
0	0.672359123787304	0.577	0.222	0	2	GIMAP7
0	0.664011931583232	0.846	0.402	0	2	CD3D
0	0.64828448719678	0.773	0.414	0	2	LTB
0	1.52404215698018	0.961	0.207	0	20	GZMB
0	1.48108967437794	0.869	0.009	0	20	LILRA4
0	1.41289265682029	0.95	0.246	0	20	PLAC8
0	1.37194826599208	0.85	0.072	0	20	PLD4
0	1.33623548886519	0.893	0.128	0	20	TYROBP
0	2.12141373189047	0.997	0.095	0	21	IGFBP7
0	2.01865203862892	0.994	0.115	0	21	CALD1
0	1.99614648204404	0.896	0.037	0	21	TAGLN
0	1.90436084029724	0.965	0.061	0	21	MYL9
0	1.83981710873261	0.925	0.049	0	21	SPARCL1
0	0.931174190291667	0.912	0.251	0	22	MS4A1
4.75309291193582e-268	0.859016587923231	0.924	0.293	7.4210039634054e-264	22	CD79A
1.72178422597335e-240	0.839960132576014	0.707	0.209	2.6882217120122e-236	22	GZMK
1.4723124231583e-212	0.801289292264532	0.859	0.31	2.29872138627706e-208	22	NKG7
9.97574984271604e-207	0.879222813402151	0.921	0.368	1.55751382294325e-202	22	CCL5
0	2.41603241737691	0.854	0.013	0	23	CCL21
0	2.02870425326168	0.975	0.098	0	23	IGFBP7
0	1.78402483175274	0.917	0.055	0	23	TFPI
0	1.75687884252809	0.835	0.032	0	23	TFF3
0	1.63322967790556	0.919	0.046	0	23	GNG11
0	1.84294086460581	0.829	0.027	0	24	CAPS
0	1.83384555086617	0.872	0.082	0	24	WFDC2
0	1.75447422134575	0.872	0.096	0	24	SLPI
0	1.72655252692342	0.766	0.003	0	24	C20orf85
0	1.71785020081513	0.817	0.041	0	24	TSPAN1
0	1.97813145437066	0.964	0.112	0	3	KRT17
0	1.82941991236053	0.968	0.134	0	3	S100A2
0	1.8057928234746	0.97	0.14	0	3	KRT5
0	1.74207857456034	0.957	0.163	0	3	KRT19
0	1.72495082067602	0.962	0.093	0	3	KRT6A
0	1.37081807738566	0.801	0.107	0	4	TNFRSF4
0	1.29052455602411	0.731	0.045	0	4	FOXP3
0	1.22557759197128	0.821	0.176	0	4	TNFRSF18
0	1.06380380155701	0.837	0.256	0	4	BATF
0	1.00901441944013	0.705	0.116	0	4	CTLA4
0	1.82330405723285	0.95	0.102	0	5	TYROBP
0	1.79533891892656	0.93	0.079	0	5	FCER1G
0	1.79228320503277	0.876	0.085	0	5	LYZ
0	1.61591380021098	0.672	0.043	0	5	C1QB
0	1.60913687009279	0.679	0.03	0	5	C1QC
0	1.50179780278913	0.882	0.107	0	6	CCL20
0	1.35187359643172	0.983	0.186	0	6	KRT19
0	1.30784644648519	0.968	0.179	0	6	CSTA
0	1.27386463068381	0.972	0.151	0	6	FXYD3
0	1.26024675667295	0.971	0.222	0	6	SOX4
0	1.30197704625522	0.934	0.27	0	7	STMN1
0	1.19781741268837	0.924	0.326	0	7	HMGB2
0	1.15173197251947	0.776	0.08	0	7	TYMS
0	1.01454306929909	0.7	0.065	0	7	MKI67
0	0.931534127641347	0.949	0.556	0	7	TUBB
0	2.03762898761936	0.969	0.107	0	8	MZB1
0	1.8584787177993	0.903	0.054	0	8	DERL3
0	1.58195172413867	0.945	0.336	0	8	XBP1
0	1.52025608364259	0.885	0.196	0	8	FKBP11
0	1.46414971590164	0.716	0.165	0	8	IGLL5
0	1.9209417235281	0.95	0.073	0	9	SLPI
0	1.91095038437685	0.902	0.048	0	9	LCN2
0	1.82423892117751	0.773	0.145	0	9	S100A8
0	1.80108235736226	0.855	0.153	0	9	S100A9
0	1.76539075667782	0.963	0.134	0	9	TACSTD2
