# Supplementary material for: The ubiquitin–proteasome system is an important driver of EBV-associated nasopharyngeal carcinoma progression: a meta-analysis of transcriptomic data
Source: Sci Rep. 2026 Feb 24;16:8892. doi: 10.1038/s41598-025-34808-4 (PMC12987939; doi:10.1038/s41598-025-34808-4)
Supplement: Supplementary file 5 — Supplementary Material 5 [file 41598_2025_34808_MOESM5_ESM.xlsx]

## Sheet: cancer_target
Column1	name	contribution	contribution.scaled	group	contribution.relative.1	pvalues
KIT	KIT	0	0	UPS_low	Inf	0
IGFBP	IGFBP	0.000366475	0.126397	UPS_low	7.5	0
TNF	TNF	0.00368688	0.178477	UPS_low	3.9	0.03125
GAP	GAP	0.000323265	0.124424	UPS_low	2.7	0
MIF	MIF	0.0583496	0.351951	UPS_low	2.7	0.0537109
TRAIL	TRAIL	0.010948	0.221504	UPS_low	2.2	0.00195312
CD46	CD46	0.00295503	0.171696	UPS_low	2.1	0.015625
EPHB	EPHB	0.000129667	0.111725	UPS_low	2	0
LT	LT	0.0133095	0.23152	UPS_low	2	0
MPZ	MPZ	0.0037507	0.179025	UPS_low	1.7	0
JAM	JAM	0.00634356	0.197616	UPS_low	1.7	0
IFN-II	IFN-II	0.0142808	0.235358	UPS_low	1.7	0
CLDN	CLDN	0.0447312	0.321845	UPS_low	1.6	0
LAMININ	LAMININ	0.0440176	0.320188	UPS_low	1.5	0
CD99	CD99	0.0811809	0.398236	UPS_low	1.4	0.206055
COLLAGEN	COLLAGEN	0.0105488	0.219696	UPS_low	1.3	0
SPP1	SPP1	0.0164235	0.243366	UPS_low	1.3	0
SIRP	SIRP	0.0274581	0.278157	UPS_low	1.3	0
GALECTIN	GALECTIN	0.185064	0.592749	UPS_low	1.3	0.015625
SEMA4	SEMA4	0.00363189	0.177999	UPS_low	1.2	0.15625
APP	APP	0.0712637	0.378592	UPS_low	1.2	0
SELL	SELL	0.00747192	0.204223	UPS_low	1.1	0.03125
FN1	FN1	0.0104409	0.219201	UPS_low	1	0
MK	MK	0.167762	0.560159	UPS_low	1	0
CypA	CypA	1.01998	0.751668	UPS_low	1	0.0537109
PARs	PARs	0.015105	0.238508	UPS_low	0.8	0.125
FASLG	FASLG	0.00241276	0.16592	UPS_low	0.7	0
EGF	EGF	0.0283819	0.280741	UPS_low	0.6	0
VCAM	VCAM	0.0318765	0.290201	UPS_low	0.6	0.015625
DESMOSOME	DESMOSOME	0.00315688	0.173666	UPS_low	0.5	0
CD6	CD6	0.0196365	0.254429	UPS_low	0.5	0.125
CDH	CDH	0.00237189	0.165451	UPS_low	0.3	0
CDH1	CDH1	0.00514705	0.189777	UPS_low	0.3	0
FGF	FGF	0.000144074	0.113056	UPS_low	0	0
CD70	CD70	0.000197732	0.117253	UPS_low	0	0
OSM	OSM	0.000201231	0.117494	UPS_low	0	0
WNT	WNT	0.00022185	0.118856	UPS_low	0	0
HSPG	HSPG	0.000236178	0.119747	UPS_low	0	0
TWEAK	TWEAK	0.000329755	0.124732	UPS_low	0	0
NOTCH	NOTCH	0.0003723	0.126649	UPS_low	0	0
AGRN	AGRN	0.000421164	0.128659	UPS_low	0	0
NRXN	NRXN	0.00176109	0.157683	UPS_low	0	0
CADM	CADM	0.00245609	0.166412	UPS_low	0	0.125
GRN	GRN	0.00672514	0.199924	UPS_low	0	0
PTN	PTN	0.00979256	0.216163	UPS_low	0	0
KIT1	KIT	0.000553738	0.133354	UPS_high	Inf	0
IGFBP1	IGFBP	0.00273271	0.169421	UPS_high	7.5	0
TNF1	TNF	0.0143338	0.235564	UPS_high	3.9	0.03125
GAP1	GAP	0.000885465	0.14226	UPS_high	2.7	0
MIF1	MIF	0.159824	0.54535	UPS_high	2.7	0.0537109
TRAIL1	TRAIL	0.0243283	0.269098	UPS_high	2.2	0.00195312
CD461	CD46	0.00607574	0.195946	UPS_high	2.1	0.015625
EPHB1	EPHB	0.000253116	0.120749	UPS_high	2	0
LT1	LT	0.0266957	0.275995	UPS_high	2	0
MPZ1	MPZ	0.00621927	0.196846	UPS_high	1.7	0
JAM1	JAM	0.0108642	0.221127	UPS_high	1.7	0
IFN-II1	IFN-II	0.024145	0.268552	UPS_high	1.7	0
CLDN1	CLDN	0.0710208	0.378103	UPS_high	1.6	0
LAMININ1	LAMININ	0.0679283	0.371844	UPS_high	1.5	0
CD991	CD99	0.111506	0.455855	UPS_high	1.4	0.206055
COLLAGEN1	COLLAGEN	0.0139953	0.234245	UPS_high	1.3	0
SPP11	SPP1	0.0209992	0.258848	UPS_high	1.3	0
SIRP1	SIRP	0.0364662	0.30199	UPS_high	1.3	0
GALECTIN1	GALECTIN	0.231445	0.683334	UPS_high	1.3	0.015625
SEMA41	SEMA4	0.00426825	0.183266	UPS_high	1.2	0.15625
APP1	APP	0.0839287	0.403586	UPS_high	1.2	0
SELL1	SELL	0.0080119	0.207175	UPS_high	1.1	0.03125
FN11	FN1	0.0106514	0.220164	UPS_high	1	0
MK1	MK	0.166458	0.557721	UPS_high	1	0
CypA1	CypA	1.02738	1.025	UPS_high	1	0.0537109
PARs1	PARs	0.011787	0.225187	UPS_high	0.8	0.125
FASLG1	FASLG	0.0017329	0.157283	UPS_high	0.7	0
EGF1	EGF	0.0156106	0.240396	UPS_high	0.6	0
VCAM1	VCAM	0.0206247	0.257648	UPS_high	0.6	0.015625
DESMOSOME1	DESMOSOME	0.00156356	0.15478	UPS_high	0.5	0
CD61	CD6	0.0102698	0.21841	UPS_high	0.5	0.125
CDH2	CDH	0.000723285	0.13828	UPS_high	0.3	0
CDH11	CDH1	0.00167862	0.1565	UPS_high	0.3	0
FGF1	FGF	0	0	UPS_high	0	0
CD701	CD70	0	0	UPS_high	0	0
OSM1	OSM	0	0	UPS_high	0	0
WNT1	WNT	0	0	UPS_high	0	0
HSPG1	HSPG	0	0	UPS_high	0	0
TWEAK1	TWEAK	0	0	UPS_high	0	0
NOTCH1	NOTCH	0	0	UPS_high	0	0
AGRN1	AGRN	0	0	UPS_high	0	0
NRXN1	NRXN	0	0	UPS_high	0	0
CADM1	CADM	0	0	UPS_high	0	0.125
GRN1	GRN	0	0	UPS_high	0	0
PTN1	PTN	0	0	UPS_high	0	0

## Sheet: cancer_sender
Column1	name	contribution	contribution.scaled	group	contribution.relative.1	pvalues
TNF	TNF	0	0	UPS_low	Inf	0.0078125
GAS	GAS	0	0	UPS_low	Inf	0
SEMA3	SEMA3	0	0	UPS_low	Inf	0
MIF	MIF	0.133112	0.495893	UPS_low	22.2	0.000976562
IGFBP	IGFBP	0.00330514	0.175062	UPS_low	7.7	0.000976562
GAP	GAP	0.000323265	0.124424	UPS_low	2.7	0
KIT	KIT	0.00450077	0.185065	UPS_low	2.7	0
CD46	CD46	0.000884238	0.142232	UPS_low	2.3	0
TRAIL	TRAIL	0.00275229	0.169626	UPS_low	2.1	0
EPHB	EPHB	0.000129667	0.111725	UPS_low	2	0
CD99	CD99	0.0688856	0.373789	UPS_low	1.9	0.25
MPZ	MPZ	0.0037507	0.179025	UPS_low	1.7	0
CLDN	CLDN	0.0447312	0.321845	UPS_low	1.6	0
LAMININ	LAMININ	0.321016	0.880078	UPS_low	1.5	0.000976562
JAM	JAM	0.0298936	0.284891	UPS_low	1.4	0.0625
COLLAGEN	COLLAGEN	0.0656794	0.367246	UPS_low	1.4	0.000976562
APP	APP	0.738124	3.29334	UPS_low	1.3	0.000976562
PLAU	PLAU	0.00835798	0.209007	UPS_low	1.2	0
CD70	CD70	0.0261981	0.274569	UPS_low	1.2	0.03125
CypA	CypA	0.576468	1.81542	UPS_low	1.1	0.00195312
GALECTIN	GALECTIN	0.88596	8.25873	UPS_low	1	0.0537109
MK	MK	1.00276	97.0921	UPS_low	1	0.000976562
ANNEXIN	ANNEXIN	0.0230109	0.265126	UPS_low	0.9	0
ApoE	ApoE	0.00407193	0.181698	UPS_low	0.8	0
CCL	CCL	0.0534083	0.341321	UPS_low	0.8	0.125
MHC-I	MHC-I	1.54189	120.63	UPS_low	0.8	0.0625
ICAM	ICAM	0.0463086	0.325476	UPS_low	0.7	0.03125
NOTCH	NOTCH	0.000539203	0.132883	UPS_low	0.6	0
MHC-II	MHC-II	0.579559	1.83322	UPS_low	0.6	0.0625
DESMOSOME	DESMOSOME	0.00315688	0.173666	UPS_low	0.5	0
CDH1	CDH1	0.0184554	0.250476	UPS_low	0.5	0.015625
CLEC	CLEC	0.0343499	0.296634	UPS_low	0.4	0
CXCL	CXCL	0.0559473	0.346819	UPS_low	0.4	0.015625
CDH	CDH	0.00237189	0.165451	UPS_low	0.3	0
FGF	FGF	0.000144074	0.113056	UPS_low	0	0
WNT	WNT	0.00022185	0.118856	UPS_low	0	0
SEMA4	SEMA4	0.000228567	0.119279	UPS_low	0	0
HSPG	HSPG	0.000236178	0.119747	UPS_low	0	0
PARs	PARs	0.000401312	0.127865	UPS_low	0	0
AGRN	AGRN	0.000421164	0.128659	UPS_low	0	0
GRN	GRN	0.000483397	0.130981	UPS_low	0	0
CSF	CSF	0.000868927	0.141879	UPS_low	0	0
CADM	CADM	0.000962053	0.143959	UPS_low	0	0
CD45	CD45	0.0010088	0.144949	UPS_low	0	0
THY1	THY1	0.00197227	0.160551	UPS_low	0	0
NRXN	NRXN	0.00230468	0.164668	UPS_low	0	0
ICOS	ICOS	0.0230624	0.265284	UPS_low	0	0
PTN	PTN	0.0555431	0.345949	UPS_low	0	0
TNF1	TNF	0.00967867	0.215618	UPS_high	Inf	0.0078125
GAS1	GAS	0.000955601	0.143819	UPS_high	Inf	0
SEMA31	SEMA3	0.000393933	0.127562	UPS_high	Inf	0
MIF1	MIF	2.95794	132.398	UPS_high	22.2	0.000976562
IGFBP1	IGFBP	0.0255331	0.272645	UPS_high	7.7	0.000976562
GAP1	GAP	0.000885465	0.14226	UPS_high	2.7	0
KIT1	KIT	0.0121085	0.22656	UPS_high	2.7	0
CD461	CD46	0.00207587	0.161881	UPS_high	2.3	0
TRAIL1	TRAIL	0.00572657	0.193699	UPS_high	2.1	0
EPHB1	EPHB	0.000253116	0.120749	UPS_high	2	0
CD991	CD99	0.129273	0.4888	UPS_high	1.9	0.25
MPZ1	MPZ	0.00621927	0.196846	UPS_high	1.7	0
CLDN1	CLDN	0.0710208	0.378103	UPS_high	1.6	0
LAMININ1	LAMININ	0.467838	1.31642	UPS_high	1.5	0.000976562
JAM1	JAM	0.0425986	0.316863	UPS_high	1.4	0.0625
COLLAGEN1	COLLAGEN	0.0931965	0.4214	UPS_high	1.4	0.000976562
APP1	APP	0.942006	16.7381	UPS_high	1.3	0.000976562
PLAU1	PLAU	0.00971351	0.215785	UPS_high	1.2	0
CD701	CD70	0.0320819	0.290743	UPS_high	1.2	0.03125
CypA1	CypA	0.662918	2.43247	UPS_high	1.1	0.00195312
GALECTIN1	GALECTIN	0.883222	8.05292	UPS_high	1	0.0537109
MK1	MK	0.988734	88.2656	UPS_high	1	0.000976562
ANNEXIN1	ANNEXIN	0.0215874	0.260712	UPS_high	0.9	0
ApoE1	ApoE	0.0032852	0.174876	UPS_high	0.8	0
CCL1	CCL	0.0427945	0.317325	UPS_high	0.8	0.125
MHC-I1	MHC-I	1.31055	108.861	UPS_high	0.8	0.0625
ICAM1	ICAM	0.0308313	0.28742	UPS_high	0.7	0.03125
NOTCH1	NOTCH	0.000322444	0.124385	UPS_high	0.6	0
MHC-II1	MHC-II	0.323957	0.887199	UPS_high	0.6	0.0625
DESMOSOME1	DESMOSOME	0.00156356	0.15478	UPS_high	0.5	0
CDH11	CDH1	0.0091834	0.213203	UPS_high	0.5	0.015625
CLEC1	CLEC	0.0130738	0.230566	UPS_high	0.4	0
CXCL1	CXCL	0.0221726	0.262543	UPS_high	0.4	0.015625
CDH2	CDH	0.000723285	0.13828	UPS_high	0.3	0
FGF1	FGF	0	0	UPS_high	0	0
WNT1	WNT	0	0	UPS_high	0	0
SEMA41	SEMA4	0	0	UPS_high	0	0
HSPG1	HSPG	0	0	UPS_high	0	0
PARs1	PARs	0	0	UPS_high	0	0
AGRN1	AGRN	0	0	UPS_high	0	0
GRN1	GRN	0	0	UPS_high	0	0
CSF1	CSF	0	0	UPS_high	0	0
CADM1	CADM	0	0	UPS_high	0	0
CD451	CD45	0	0	UPS_high	0	0
THY11	THY1	0	0	UPS_high	0	0
NRXN1	NRXN	0	0	UPS_high	0	0
ICOS1	ICOS	0	0	UPS_high	0	0
PTN1	PTN	0	0	UPS_high	0	0
